# Supplementary material for: Dilution of rice with other gluten free grains to lower inorganic arsenic in foods for young children in response to European Union regulations provides impetus to setting stricter standards
Source: PLoS One. 2018 Mar 16;13(3):e0194700. doi: 10.1371/journal.pone.0194700 (PMC5856424; doi:10.1371/journal.pone.0194700)
Supplement: S1 File — The file contains an Excel sheet with data tabulated under the tabs: “product class medians”, “product averages” and “all sample details”. (XLSX) [file pone.0194700.s001.xlsx]

## Sheet: product class medians
Category	N	average DMA	ave inorg. As	ave DMA + inorg. As
		(𝛍g/kg)	(𝛍g/kg)	(𝛍g/kg)
baby muesli	10	3.33687	7.89813	10.9642
baby porridge mixed	15	9.15364	9.75325	22.1093
baby rice	6	39.1378	65.8865	106.011
cake	16	47.3466	114.404	164.887
cake mixed	19	38.5595	60.3625	107.78
porridge	2	38.1512	76.0505	114.357
puffed rice cereal - white	5	33.3798	94.9203	130.241
puffed rice cereal - wholemeal	5	31.8141	137.385	171.828

## Sheet: product averages
Category	Brand Name	Name of Product	Rice content	staring age (months)	wholegrain?	number of samples	average DMA	ave inorg. As	ave DMA + inorg. As	se DMA	se inorg. As	se DMA + inorg. As	Place of Manufacture	Ingredients;
			(%)				(𝛍g/kg)	(𝛍g/kg)	(𝛍g/kg)	(𝛍g/kg)	(𝛍g/kg)	(𝛍g/kg)
baby muesli	Cow & Gate	My First Banana Muesli	?	7	n	3	0.691516	7.78949	8.48101	0.0198825	0.539996	0.553983	EU	Milled cereals 65% (Oats contains gluten 56%, Wheat contains gluten 9%, Rice, Millet, Barley contains gluten, Corn, Rye contains gluten), Fruit 31% (Banana 15%, Raisins 12%, Prunes 4%, Ground hazelnuts 3%, Maltodextrin, Minerals (Calcium, Iron, Zinc), Vitamins (Vitamin C, Niacin, Vitamin E, Pantothenic acid, Vitamin B6, Vitamin B1, Vitamin A, Folic acid, Vitamin D3, Biotin)
baby musli	Cow & Gate	My First Muesli	?	7	n	3	0.6	4.46126	5.06126	0	0.677403	0.677403	EU	Milled cereals 68% (Oats contains gluten 58%, Wheat contains gluten 10%, Rice, Millet, Barley contains gluten, Corn, Rye contains gluten), Fruits 29% (Raisins 14%, Apples 10%, Prunes 2%, Banana 2%, Apricot 1%), Ground hazelnuts 1.5%, Maltodextrin, Minerals (Calcium, Iron, Zinc), Vitamins (Vitamin C, Niacin, VItamin E, Pantothenic acid, Vitamin B6, Vitamin B1, Vitamin A, Folic Acid, Vitamin D3, Bi…
baby musli	Cow & Gate	Tropical Fruit Cereal	46	7	n	3	30.9029	26.0441	57.455	5.47409	4.60877	10.1804	EU	Milled cereals 76% (Rice 46%, Corn 30%), Fruit 23% (Banana, Pineapple, Apricot, Passion fruit), Maltodextrin, Minerals (Iron, Zinc), Vitamins (Vitamin C, Vitamin E, Vitamin D3, Vitamin A, Pantothenic Acid, Biotin, Vitamin B1), Emulsifier (Sunflower lecithin).
baby musli	Nutricia Aptamil with Pronutavi+	Multigrain & Apple Cereal	5	7	n	3	5.83958	7.85738	13.697	0.308145	0.435229	0.743338	EU	Milled cereals 32% (Wholegrain wheat 22% contains gluten, Rice 5%, Wheat 3% contains gluten, Rye contains gluten, Wholegrain barley contains gluten, Millet, Spelt contains gluten), Demineralised whey powder from milk 25%, Skimmed milk powder 16%, Apple powder 10%, Vegetable fat (Palm oil, rapeseed oil, coconut oil, sunflower oil contains soy lecithin), Oligosaccharides (Galacto-oligosaccharides G…
baby musli	Nutricia Aptamil with Pronutavi+	Multigrain & Berry Cereal	5	7	n	3	3.90475	7.31572	11.2205	0.31982	0.138794	0.453054	EU	Demineralised whey powder from milk 29%, Milled cereals 27% (Wholegrain wheat contain gluten 19%, Rice 5%, Wholegrain oats contains gluten 2%, Wholegrain millet 2%), Skimmed milk powder 18%, Vegetable fat (Palm oil, rapeseed oil, coconut oil, sunflower oil contains soy lecithin), Banana 6%, Oligosaccharides (Galacto-oligosaccharides GOS from milk, Fructo-oligosaccharides FOS), Apple 2%, Blackcurr…
baby musli	Nutricia Aptamil with Pronutavi+	Multigrain Cereal	4	7	n	3	4.87922	8.22974	13.109	0.616832	1.2441	1.86088	EU	Demineralised whey powder from milk 32%, Milled cereals 30% (wholegrain wheat contains gluten 21%, Rice 4%, Wholegrain oats contains gluten 2%, Wholegrain millet 2%), Skimmed milk powder 20%, Vegetable fat (Palm oil, rapeseed oil, coconut oil, sunflower oil contains soy lecithin), Olgiosaccharides (Galacto-oligosaccharides GOS from milk, Frucot-oligosaccharides FOS), Rice crispies (Rice, corn, wh…
baby musli	Organix	Multigrain Mini Cereal Puffs with added Vitamin B1	10	7	y	3	2.76899	7.93888	10.7079	0.395642	0.970468	1.28895	Austria	Puffed Wholegrain wheat flour 55%, Puffed Maize flour 35%, Puffed rice flour 10%, Thiamin (Vitamin B1) <1%.
baby musli	HEINZ	Apricot & Peach Muesli	?	10	?	3	0.638635	4.01292	4.65156	0.0167743	0.192466	0.193166	England	Oat Flakes, Flours (Wheat, Maize, Rice, Millet), Dried Fruit (Apricot, Apple, Peach), Sugar, Maize Starch, Calcium Carbonate, Flavourings, Vitamin C, Iron Pyrophosphate, Niacin, Zinc Sulphate, Vitamin E, Riboflavin, Vitamin B6, Thiamin, Vitamin A, Folic Acid, Vitamin D, Vitamin B12.
baby musli	Cow & Gate	Fruity Crunch Cereal	?	10	n	3	1.07322	8.50665	9.57987	0.170907	0.0822856	0.159369	EU	Milled cereal 63% (Wholegrain wheat contains gluten, Wholegrain oats contains gluten, Rice, Rye contains gluten, Corn, Wholegrain barley contains gluten, Wholegrain millet), Cornflakes 18%, Fruit 17% (Banana flakes, Apple, Orange), Maltodextrin, Minerals (Iron, Zinc), Vitamins (Vitamin C, Vitamin E, Vitamin D3, Vitamin A, Pantothenic acid, Biotin, Vitamin B1).
baby musli	Organix Goodies	Sweet Cinnamon Puffcorn	43	12	n	3	38.1558	58.9093	97.6389	0.535568	0.761194	1.34958	Italy	Corn 43%, Rice flour 43%, Apple juice concentrate 14%, Cinnamon powder <1%, Thiamin vitamin B1 <1%.
baby porridge mixed	Cow & Gate	Banana & Strawberry Porridge	53	4	n	2	62.6362	44.5587	107.195	10.5949	1.30082	11.8958	EU	Milled cereals (Rice 53%, Corn 30%), Banana 9%, Strawberry 8%, Emulsifier (Sunflower lecithin), Maltodextrin, Minerals (Iron, Zinc), Vitamins (Vitamin C, Vitamin E, Vitamin D3, Vitamin A, Panthothenic Acid, Biotin, Vitamin B1).
baby porridge mixed	Cow & Gate	Banana Porridge	10	4	n	3	9.15364	9.75325	18.9069	0.565365	0.237113	0.612851	EU	Milled cereals 26% (Corn 16%, Rice 10%), Demineralised whey powder from milk 25%, Skimmed milk powder 20%, Banana flakes 16%, Vegetable fat (Palm oil, rapeseed oil, coconut oil, sunflower oil - soy lecithin), Whey protein from milk 1%, Minerals (Calcium, Iron, Iodine), Maltodextrin, Vitamins (Vitamin C, Vitamin E, Vitamin A, Vitamin D3, Biotin, Vitamin B6, Vitamin B1).
baby porridge mixed	Cow & Gate	Creamy Porridge	24	4	n	3	20.9037	17.9538	38.8575	0.544532	0.486019	1.01943	EU	Milled cereals 33.5% (Rice 24%, Corn 9.5%), Demineralised whey powder from milk 33%, Skimmed milk powder 21%, Vegetable fat (Palm oil, Rapeseed oil, Coconut oil, Sunflower oil - contains soy lecithin), Minerals (Calcium, Iron, Iodine), Maltodextrin, Vitamins (Vitamin C, Vitamin B1, Vitamin B6, Vitamin D3, Vitamin E, Biotin, Vitamin A), Natural Vanilla flavouring, Cinnamon.
baby porridge mixed	Cow & Gate	Fruity Porridge	11	4	n	3	12.5164	9.59285	22.1093	0.500589	0.274789	0.700285	EU	Milled cereals 27% (16% Corn, 11% Rice), Demineralised whey powder 23% (from milk ), Skimmed Milk Powder 20%, Fruit 15% (Banana flakes, apple, orange), Vegetable fat (palm oil, rapeseed oil, coconut oil, sunflower oil - contains soy lecithin), Whey protein 1.3% (from milk), Maltodextrin, Minerals (Calcium, Iron, Iodine), Vitamins (C, E, A, D3, Biotin, B1, B6)
baby porridge mixed	Ella's Kitchen	Banana Multigrain Baby Rice	25	4	n	3	6.69871	16.5826	23.2813	0.313208	0.709066	0.992865	EU- GB-ORG-02	Organic Maize flour 60%, Organic Rice flour 25%, Organic dried bananas 14%, Organic Quinoa flour 1%, Thiamin Vitamin B1 <0.01%.
baby porridge mixed	HEINZ	Peach & Apricot Porridge	?	4	n	3	1.44671	8.2366	9.68331	0.153875	0.345103	0.495724	Made in England	Flours 33% (Rice, maize, millet), Demineralised whey powder from milk 25%, Skimmed milk powder 17%, Maltodextrin, Dried fruit (prepared from 21g peaches and 6g apricots), Milk protein, Whole milk powder 4%, Sustainable palm oil, Calcium Carbonate, Flavourings, Vitamin C, Niacin, Zinc Sulphate, Vitamin E, Iron, Vitamin B6, Thiamin (B1), Vitamin A, Riboflavin (B2), Folic Acid, Vitamin D, Vitamin B1…
baby porridge mixed	HEINZ	Sunrise Banana Porridge	?	4	n	3	1.69094	7.4209	9.11185	0.375495	1.12824	1.50361	Made in England	Flours 37% (Rice, Maize, Millet), Demineralised Whey Powder from milk 20%, Skimmed milk powder 17%, Maltodextrin, Whole Milk Powder 5%, Dried Banana prepared from 33g of Banana, Milk Protein, Sustainable Palm Oil, Flavouring, Calcium Carbonate, Vitamin C, Niacin, Zinc Sulphate, Vitamin E, Iron, Vitamin B6, Thiamin B1, Vitamin A, Riboflavin B2, Folic Acid, Vitamin D, Vitamin B12.
baby porridge mixed	Nutricia Aptamil with Pronutavi+	Creamed banana porridge	15	4	n	3	17.8217	13.6756	31.7483	0.872479	0.259207	1.04121	EU	Milled cereals 31% (Corn 16%, Rice 15%), Demineralised whey powder 29% (from milk), Skimmed milk powder 18%, Vegetable fat (Palm oil, Rapeseed oil, Coconut oil, Sunflower oil - soy lecithin), Banana 6%, Oligosaccharides (Galacto-oligosaccharides GOS from milk, Fructo-oligosaccharides FOS), Minerals (Calcium, Iron, Potassium), Maltodextrin, Vitamins (Vitamin C, Vitamin E, Vitamin A, Vitamin D3, Bi…
baby porridge mixed	Nutricia Aptamil with Pronutavi+	Creamed Porridge	14.7	4	n	3	17.102	12.43	29.7245	0.257133	0.258402	0.326536	EU	Milled Cereals (15.6% Corn, 14.7% Rice), Demineralised whey powder (Milk), Dietary fibre (6%), Galacto-oligosaccharides GOS - from milk 5.68%, Fructo-oligosaccharides FOS 0.35%, Skimmed Milk Powder, Vegetable Fat (Palm oil, Rapeseed Oil, Coconut Oil, Sunflower Oil) - contains soy lecithin, Minerals (Calcium, Iron, Potassium), Vitamins (Viamins C, E, A, D3, Biotin B1, B6).
baby porridge mixed	Nutricia Aptamil with Pronutavi+	Creamed apricot porridge	5	6	n	3	3.58838	8.30682	11.8952	0.0854908	0.282084	0.277183	EU	Demineralised whey powder (from milk), Cereals (Wheat semolina 23% contains gluten), Rice flour 5%, Skimmed milk powder 18%, Vegetable fat (Palm oil, rapeseed oil, coconut oil, sunflower oil - contains soy leithin), Banana 6%, Oligosaccharides (Galacto-oligosaccharides GOS from milk, Fructo-oligosaccharides FOS), Apricot 4%, Minerals (Calicium, Iron, Potassium), Maltodextrin, Vitamins (Vitamin C,…
baby porridge mixed	Organix	Strawberry & Banana Porridge with added vitamin B1	55	6	n	3	20.6331	22.2327	42.8659	0.867598	0.955051	1.81892	EU/non-EU Agriculture AT-BIO-501 Produced under organic standards in Austria exclusively for Organix Brands Ltd.	Rice flour 55%, Maize flour 36%, Banana flakes 6%, Freeze dried strawberry powder 3%, Thiamin (Vitamin B1) <1%
baby porridge mixed	Ella's Kitchen	Strawberry & Raspberry Porridge	52	7	n	3	10.0912	28.6023	38.6935	0.426306	0.174499	0.561666	EU- GB-ORG-02	Organic Maize flour 52%, Organic Oats 32%, Organic Rice Crispies 9%, Organic dried strawberries 4%, Organic dried raspberries 3%, Thiamin (Vitamin B1) <0.01%.
baby porridge mixed	Cow & Gate	Multigrain Banana Porridge	?	7	y	3	1.30197	9.67296	10.9749	0.129519	0.511002	0.565961	EU	Milled cereals 82% (Wholegrain wheat, contains gluten, Wholegrain oats contains gluten, Rye contains gluten, Corn, Wholegrain Barley contains gluten, Wholegrain millet, Rice), Banana 18%, Maltodextrin, Minerals (Iron, Zinc), Vitamins (Vitamin C, Vitamin E, Vitamin D3, Vitamin A, Pantothenic acid, Biotin, Vitamin B1).
baby porridge mixed	Organix	Banana & Plum Porridge with added vitamin B1	4	7	y	3	0.6	3.57517	4.17517	0	0.136255	0.136255	EU/non-EU Agriculture AT-BIO-501 Produced under organic standards in Austria exclusively for Organix Brands Ltd.	Wholegrain oat flakes 30%, Wholegrain oat flour 17%, Banana flakes 16%, Wholegrain wheat flour 15%, Wholegrain rye flour 10%, Dried plum pieces 8%, Puffed rice flour 4%, Thiamin (Vitamin B1) <1%
baby porridge mixed	HEINZ	Strawberry, Raspberry & Blueberry Muesli	?	10	n	2	0.6	3.90124	4.20124	0	0.634481	0.934481	England	Oat Flakes, Flours (Wheat, Maize, Rice, Millet), Dried Fruit (Apple, Strawberries, Raspberries, Blueberries), Sugar, Maize Starch, Calcium Carbonate, Natural Flavouring, Vitamin C, Iron Pyrophosphate, Niacin, Zinc Sulphate, Vitamin E, Riboflavin, Vitamin B6, Thiamin, Vitamin A, Folic Acid, VItamin D, VItamin B12.
baby rice	Boots Baby Organic	Baby Rice	100	4	n	3	42.7767	74.657	117.434	0.178521	0.455628	0.362948	Croatia	Organic Rice Flakes, Thiamin.
baby rice	Cow & Gate	Baby Rice	100	4	n	3	117.077	80.4815	197.558	0.883955	2.49391	2.11057	EU	Baby-grade rice 99.999%,Thiamin Vitamin B1 0.001%.
baby rice	HEINZ	Smooth Baby Rice First Foods	100	4	n	2	9.95119	18.0055	27.9567	1.00804	17.4055	18.4135	Made in England	Rice flour, Calcium Carbonate, Vitamin C, Niacin, Zinc Sulphate, Vitamin E, Iron, Vitamin B6, Thiamin B1, Vitamin A, Riboflavin B2, Folic Acid, Vitamin D, Vitamin B12.
baby rice	HiPP Organic	100% Baby Rice	100	4	n	3	29.6822	76.05	105.732	1.67062	3.97607	5.58895	HR-EKO-07 Product of Croatia	Organic rice flour 100%, Thiamin Vitamin B1.
baby rice	Nutricia Aptamil	Organic Baby Rice	100	4	n	3	35.4989	46.5092	82.008	2.24262	0.282211	2.3784	EU: PT-BIO-03 EU Agriculture, Producer: Nutriceal Foods, S.A	Organic Rice (99.999%), Thiamin (Vitamin B1) (0.001%).
baby rice	Organix	Baby Rice with added vitamin B1	100	6	n	3	48.2748	57.1159	106.29	4.37122	4.13633	8.65032	EU/non-EU Agriculture AT-BIO-501 Produced under organic standards in Austria exclusively for Organix Brands Ltd.	Rice flour 100%, Thiamin (Vitamin B1) <1%.
cake	Boots Baby Organic	Rice Cakes	100	7	b	3	87.2273	53.5114	141.799	3.82492	1.30934	5.17259	Belgium	Organic White Rice 70%, Organic Wholegrain Brown Rice 30%, Thiamin
cake	Marmite	Rich in B Vitamins Rice Cakes	100	12	n	3	33.851	95.2512	129.102	3.51625	5.75282	9.09533		Rice, Marmite Yeast Extract 6% (yeast extract containing barley, Salt, Vegetable Extract, Niacin, Thiamin, Riboflavin, Folic Acid, Vitamin B12)
cake	Sainsbury's be good to yourself	Rice cakes no added salt, less than 3% fat	100	general	b	3	58.9282	135.814	195.318	3.30532	2.14112	3.86379	UK	Wholegrain brown rice 70%, White rice, Emulsifier: Sunflower Lecithin.
cake	ASDA Free From	Free From 13 Slightly Salted Rice Cakes	100	general	n	3	34.4821	119.669	154.409	0.572761	3.44896	3.95318	Czech Republic	Rice, Sea Salt
cake	Big Oz	Organic, Gluten Free Brown Rice Puffs	100	general	y	2	22.5122	103.316	125.829	2.2191	1.03457	3.25368	UK using grains from more than one country.	100% Organic Brown Rice
cake	Bunalun Organic	Rice Cakes Unsalted	99	general	y	3	30.0593	73.9152	104.181	2.5481	0.283352	2.41728		Organic Rice 98.96%, Organic sesame Seeds
cake	Dunnes Stores	Unsalted Rice Cakes	100	general	y	3	38.8703	160.908	200.379	1.02703	4.36678	5.41695	Belgium	Brown Rice 100%
cake	Kallo	Organic Unsalted Wholegrain Low Fat Rice Cake Thins	100	general	y	3	38.186	99.7415	137.928	1.01505	4.81827	4.63636	Belgium with ingredients from various countries.	Organic Wholegrain brown rice.
cake	Kallo	Organic Lightly Salted Wholegrain Low Fat Rice Cake	100	general	y	3	65.8395	109.139	175.365	2.77819	2.54908	1.69561	Czech Republic with ingredients from various countries	Organic Wholegrain brown rice 99.75%, sea salt.
cake	Kelkin	Rice Cakes thin	99	general	y	3	45.2753	153.832	200.18	0.805997	2.89279	3.77856	EU	Wholegrain Brown Rice 98.96%, Sesame Seeds
cake	Marks & Spencers	3 Lightly Salted Rice Cakes	100	general	y	3	67.9736	72.0648	140.038	5.10587	1.70567	6.44272	UK	Brown rice, salt.
cake	Marks & Spencers	Light Salted Rice Cakes	100	general	y	3	97.693	85.836	183.529	1.5484	2.09805	0.583862	UK	Brown rice, salt.
cake	Marks & Spencers	Unsalted Rice Cakes	100	general	y	3	141.016	151.061	294.056	9.7696	19.4668	9.71522	UK	Brown Rice
cake	Sainsbury's	Lightly Salted Wholegrain Rice Cakes	99	general	y	3	49.4179	135.548	185.317	0.840234	5.14506	5.0275	UK	Wholegrain brown rice (99%), sea salt, Emulsifier: Sunflower Lecithin
cake	Tesco	Free from gluten, wheat & egg Wholegrain Rice Cakes	100	general	y	2	29.9576	119.982	149.939	0.624027	5.89828	5.27425	Belgium	Wholegrain Brown Rice
cake	Tesco	Lightly Salted Rice Cakes	100	general	y	3	50.4942	271.783	322.979	2.60258	10.478	13.2809	Poland	Brown Rice, Sea Salt
cake mixed	ASDA Little Angels	Organic Rice Cakes Apple Flavour	58	general	n	3	76.7785	66.3448	143.858	10.9013	1.78529	11.6872	Belgium	Organic White Rice 58%, Organic Wholegrain Brown Rice 25%, Organic Concentrated Apple Juice 17%, Flavouring, Thiamin B1.
cake mixed	Boots Baby Organic	Apple Flavoured Rice Cakes	58	general	n	3	44.8675	60.58	105.448	7.68395	1.20309	6.48123	Belgium	Organic White Rice 58%, Organic Wholegrain Brown Rice 25%, Organic Apple juie concentrate 17%, Natural flavouring, Thiamin.
cake mixed	Boots Baby Organic	Orange Flavoured Rice Cakes	58	general	n	2	45.6361	60.0423	105.678	24.594	14.2459	10.3481	Belgium	Organic White Rice 58%, Organic Wholegrain Brown Rice 25%, Organic Apple Juice Concentrate 17%, Natural Flavouring, Thiamin
cake mixed	Organix	Fingerfoods Apple Rice Cakes	85	general	n	3	45.0977	70.0651	115.163	0.3422	0.723565	0.382224	Belgium	Rice 85%, Apple juice concentrate 15%, Cinnamon <1%, Thiamin vitamin B1 <1%.
cake mixed	Organix	Fingerfoods Banana Rice Cakes	85	general	n	3	540.535	60.3625	600.898	92.5232	2.91617	89.7831	Belgium	Rice 85%, Banana juice concentrate 13%, Apple juice concentrate 2%, Thiamin vitamin B1 <1%.
cake mixed	Organix	Fingerfoods Cherry Rice Cakes	85	general	n	3	24.6753	35.5615	60.2368	0.546323	0.568661	0.736018	Belgium	Rice 85%, Apple juice concentrate 10%, Cherry juice concentrate 5%, Thiamin vitamin B1 <1%.
cake mixed	Organix	Fingerfoods Raspberry & Blueberry Rice Cakes	85	general	n	3	261.304	57.6119	318.916	79.0646	4.11896	75.1492	Belgium	Rice 85%, Apple juice concentrate 10%, Raspberry juice concentrate 3%, Blueberry juice concentrate 2%, Vanilla extract <1%, Thiamin vitamin B1 <1%.
cake mixed	Cow & Gate	Apple & Orange Rice Cakes	59	general	y	3	160.153	67.7379	229.106	12.6734	2.81044	10.1922	EU	Rice 59%, Wholegrain brown rice 25%, Concentrated apple juice 15%, Concentrated carrot juice, Natural orange flavouring, Vitamin B1.
cake mixed	Cow & Gate	Pear & Berries Rice cakes	58	general	y	3	58.598	65.7219	125.164	5.3613	2.44761	7.67083	EU	Rice 58%, Wholegrain Brown Rice 25%, Concentrated Pear Juice 14%, Concentrated Raspberry Juice 2%, Concentrated Blueberry Juice <1%, Concentrated Strawberry Juice <1%, Vitamin B1
cake mixed	Organix Goodies	Banana Puffcorn	44	general	n	3	37.1606	55.1291	92.6157	0.50655	1.0808	1.19284	Italy	Corn 44%, Rice flour 44%, Banana juice concentrate 12%, Thiamin vitamin B1.
cake mixed	Clearspring	Japanese Rice Cakes Black Sesame	63	general	n	3	23.7702	78.5528	102.323	0.487176	0.435833	0.801845	Japan	Rice 63%, Rice flour; water, brown rice syrup (brown rice, malted barley, water), rice bran, tamari (whole soya beans, water, sea salt, mirin {sweet rice, water, cultured rice}), black sesame seeds 2%, white sesame seeds, sea salt, umeboshi paste (Japanese ume plums, sea salt, perilla leaves).
cake mixed	Clearspring	Japanese Rice Cakes Teriyaki	63	general	n	3	26.9524	80.8276	107.78	0.869701	2.53418	3.27099	Japan	Rice 63%, Rice flour; water, brown rice syrup (brown rice, malted barley, water), rice bran, sesame seeds, tamari (soya beans, water, sea salt, mirin {sweet rice, water, cultured rice}), sea salt, chilli powder, umeboshi paste (japanese usme plums, sea salt, perilla leaves).
cake mixed	Holland & Barrett	Salt 'n' pepper crackers	45	general	n	3	22.1402	19.6956	41.8358	1.16579	0.675369	1.21421	Thailand	Rice 45%, Palm Oil, Sugar, Tapioca Starch, Soya sauce (water, soya, wheat, salt), salt, black pepper flakes, black pepper powder, flavour: black pepper extract, colour: caramel, Maltodextrin.
cake mixed	Sainsbury's	On the go, Caramel Flavour Mini Rice & Corn Snacks	39	general	n	2	25.494	47.1471	72.6411	3.92749	1.66048	5.58797	UK	Rice flour 39%, sugar, corn 24%, Potato starch, Glucose syrup, Flavouring, Salt, Colous: Plain caramel, Beta-Carotene; Acidity Regulator: Citric Acid: EmulsifierL Sunflower Lecithin; Antioxidant: Ascorbic Acid; Preservative: Potassium Sorbate.
cake mixed	Tesco Goodness	Organic snacks - Apple Rice Cakes	59	general	n	2	237.639	54.7472	293.192	41.385	3.18165	45.3724	Netherlands	Organic White Rice 59%, Organic Wholegrain Brown Rice 25%, Organic Concentrated Apple Juice 16%, Vitamin B1
cake mixed	Holland & Barrett	Soy infused rice crackers	46	general	y	3	19.3073	19.7545	39.0617	0.561237	3.46632	3.01235	Thailand	Rice 46%, Whole Wheat Meal 12%, Oats 8%, Bran 7%, (wheat, rice), Wheat flour 7%, soy sauce 7%, (water, soy wheat, salt), Inulin (chicory), black sesame seeds, potato starch, sugar, salt.
cake mixed	Kallo	Buckwheat Super-Seeds Low Fat Multigrain Cakes	?	general	y	3	32.8866	110.541	143.714	1.44806	3.58042	4.78717	Belgium with ingredients from various countries.	Wholegrain brown rice, buckwheat 20%, corn
cake mixed	Kallo	Savoury Wholegrain Low Fat Rice Cakes with Yeast Extracts	89	general	y	2	38.5595	194.908	234.321	2.86896	82.7795	86.5018	Belgium with ingredients from various countries.	Wholegrain brown rice 89%, Yeast Extract 11% (yeast extract, salt, organic vegetable extract).
cake mixed	Snack A Jacks	Caramel Flavour Rice and Corn Cakes	35	general	y	3	21.0759	32.8371	54.6989	1.52319	1.18936	2.74385		Wholegrain Rice 35%, Maize (with germ removed), Sugar, Caramel Flavlour (flavourings, colour- sulphite ammonia caramel), Sunflower oil, Colour (annatto), Emulsifier (soya lecithin), salt.
porridge	Delicious Alchemy	Rice Flake Porridge	100	general	n	2	44.8777	92.4758	137.353	25.5349	0.526187	25.0087	Produce of more than one country. Packed in UK	Gluten Free Rice Flakes
porridge	Deliciously Free From by Sainsbury's	Rice Flake Porridge	100	general	n	3	31.4246	59.6252	91.3605	4.07629	1.94501	6.4873	Packed in UK.	Rice flakes
puffed rice cereal	ASDA	Rice Snaps	100	general	n	3	27.0124	88.0578	115.07	0.859615	1.95882	1.41337	Produced in UK	Rice, Sugar, Salt, Malted Barley Extract, Vitamin and Mineral Mix (Iron, Niacin B3, Pantothenic Acid B5, Riboflavin B2, Vitamin B6, Thiamin B1, Folic Acid B9, Vitamin D, Vitamin B12)
puffed rice cereal	by Sainsbury's	Rice Pops	100	general	n	3	28.1055	83.3296	111.435	1.19719	6.38664	7.54653	France	Rice, Sugar, Barley, Malt Extract, Salt, Vitamins and Mineral Mix (Niacin, Thiamin, Vitamin D, Iron, Vitamin B12, Pantothenic acid, Riboflavin, Folic Acid, Vitamin B6).
puffed rice cereal	Kellogg's	Rice Krispies	100	general	n	3	34.77	94.9203	130.241	0.663618	0.343953	1.03277		Rice, Sugar, Salt, Barley Malt Flavouring, Vitamins and Minerals (Niacin, Iron, Vitamin B6, Vitamin B2 (Riboflavin), Vitamin B1 (Thiamin), Folic Acid, Vitamin D, Vitamin B12.
puffed rice cereal	Nestle Go Free	Gluten Free Go Free Rice Pops	100	general	n	3	33.3798	102.559	136.131	0.71472	1.83989	1.77407		Rice, Sugar, Salt, Partially Inverted Brown Sugar Syrup, Vitamins and Minerals (Niacin, Pantothenic acid, Vitamin B6, Riboflvain B2, Folic Acid, Iron)
puffed rice cereal	Tesco	Rice Snaps	100	general	n	3	35.556	97.9731	133.529	5.68236	4.95395	10.6363	UK	Rice, Sugar, Salt, Barley Malt Extract, Iron, Niacin, Pantothenic acid, Thiamin, Riboflavin, Vitamin B6, Folic Acid, Vitamin D, Vitamin B12.
puffed rice cereal	Kallo	Gluten Free Organic Wholegrain Puffed Rice Cereal	100	general	y	3	32.0719	146.802	178.873	0.7233	17.7496	18.4686	Switzerland	Wholegrain organic brown rice
puffed rice cereal	Nature's Path Organic	Gluten Free Crispy Rice	100	general	y	3	562.237	137.385	704.204	13.7839	0.560505	15.5723	USA	Organic Brown Rice Flour, Organic Raw Cane Sugar, Orgaic Sea Salt, molasses.
puffed rice cereal	Neal's Yard Wholefoods Breakfast	Gluten Free Honey Puffed Rice	100	general	y	2	26.9174	128.529	155.446	1.94739	11.2989	13.2463	Packed in UK	Gluten Free Puffed Brown Rice (100%)
puffed rice cereal	Neal's Yard Wholefoods Breakfast	Gluten Free Plain Puffed Rice	100	general	y	2	31.4091	121.172	152.925	15.4003	36.0182	51.074	Packed in UK	Gluten Free Puffed Brown Rice (72%), Cane Sugar 20%, Golden Syrup 5%, Honey 3%.
puffed rice cereal	Rude Health	Puffed Brown Rice	100	general	y	3	31.8141	139.831	171.828	0.450902	1.24489	1.3816		100% Whole brown rice

## Sheet: all sample details
Sample No.	IGFS code	DMA (mg/kg)	inorg As (mg/kg)	Sum DMA & inorg. As (mg/kg)	LOD (mg/Kg)	Brand Name	Name of Product	Place of Purchase	Date of Purchase	Description of product	Recommended age group	Size of packet (g)	Size of recommended portion (g)	Production Date	Time on Packaging	Best Before Date	Preparation	Place of Manufacture	Name of owner/manufacture	Address	Serial Number	Batch Number 1	Batch Number 2	Batch Number 3	Batch Number 4	Batch Number 5	Ingredients;	Allergy Advice	Energy kJ per 100g	Energy kJ per serving	Energy Kcal per 100g	Energy Kcal per serving	Fat (g) per 100g	Fat (g) per serving	Fat of which saturates (g) per 100g	Fat of which saturates (g) per serving	Carbohydrates (g) per 100g	Carbohydrates (g) per serving	Carbohydrates of which sugars (g) per 100g	Carbohydrates of which sugars (g) per serving	Fibre (g) per 100g	Fibre (g) per serving	Protein (g) per 100g	Protein (g) per serving	Sodium(g) per 100g	Sodium (g) per serving	Salt (g) per 100g	Salt (g) per serving	Vitamin A (ug) per 100g
EDBR001	EDBR001	0.0180918	0.0115332	0.029625	0.000654386	Nutricia Aptamil with Pronutavi+	Creamed Porridge	Boots Pharmacy, Donegall Place, Belfast	2017-10-04	Corn and rice porridge with milk for babies from 4-6 months.	4-6 months+	125	24		09:23:00	29/08/2019	Mix 1 spoonful cereal with 2 spoonfuls of warm ,previously boiled water and stir.	EU	Nutricia Ltd	White Horse Business Park, Wiltshre, England. Or Nutricia Ireland, Deansgrange Business Park, Co. Dublin	5 900852 014871	16 0499	10277337	611162	11010513.006_V3	ord06_17_0361-01-S2 FDD 1723 5	Milled Cereals (15.6% Corn, 14.7% Rice), Demineralised whey powder (Milk), Dietary fibre (6%), Galacto-oligosaccharides GOS - from milk 5.68%, Fructo-oligosaccharides FOS 0.35%, Skimmed Milk Powder, Vegetable Fat (Palm oil, Rapeseed Oil, Coconut Oil, Sunflower Oil) - contains soy lecithin, Minerals (Calcium, Iron, Potassium), Vitamins (Viamins C, E, A, D3, Biotin B1, B6).	Milk and Soy	1810	437	430	104	12.2	3	5	1.2	64.8	15.6	38.8	9.4	3.9	1	13.3	3.2			0.3	0.07	426
EDBR002	EDBR002	0.0157206	0.0119126	0.0282106	0.000463647	Nutricia Aptamil with Pronutavi+	Creamed Porridge	Tesco, Enniskillen	2017-10-02	Corn and rice porridge with milk for babies from 4-6 months.	4-6 months+	125	24		03:53:00	17/03/2019	Mix 1 spoonful cereal with 2 spoonfuls of warm ,previously boiled water and stir.	EU	Nutricia Ltd	White Horse Business Park, Wiltshre, England. Or Nutricia Ireland, Deansgrange Business Park, Co. Dublin	5 900852 014871	16 0499	10277337	611162	11010513.006_V3	ord06_17_0056-01-S3 FDD 1723 1	Milled Cereals (15.6% Corn, 14.7% Rice), Demineralised whey powder (Milk), Dietary fibre (6%), Galacto-oligosaccharides GOS - from milk 5.68%, Fructo-oligosaccharides FOS 0.35%, Skimmed Milk Powder, Vegetable Fat (Palm oil, Rapeseed Oil, Coconut Oil, Sunflower Oil) - contains soy lecithin, Minerals (Calcium, Iron, Potassium), Vitamins (Viamins C, E, A, D3, Biotin B1, B6).	Milk and Soy	1810	437	430	104	12.2	3	5	1.2	64.8	15.6	38.8	9.4	3.9	1	13.3	3.2			0.3	0.07	426
EDBR003	EDBR003	0.0174938	0.0138441	0.0313378	0.000463647	Nutricia Aptamil with Pronutavi+	Creamed Porridge	ASDA, Enniskillen	2017-10-02	Corn and rice porridge with milk for babies from 4-6 months.	4-6 months+	125	24		02:21:00	28/08/2019	Mix 1 spoonful cereal with 2 spoonfuls of warm ,previously boiled water and stir.	EU	Nutricia Ltd	White Horse Business Park, Wiltshre, England. Or Nutricia Ireland, Deansgrange Business Park, Co. Dublin	5 900852 014871	16 0499	10277337	611162	11010513.006_V3	ord06_17_0061-01-S5 FDD 1723 8	Milled Cereals (15.6% Corn, 14.7% Rice), Demineralised whey powder (Milk), Dietary fibre (6%), Galacto-oligosaccharides GOS - from milk 5.68%, Fructo-oligosaccharides FOS 0.35%, Skimmed Milk Powder, Vegetable Fat (Palm oil, Rapeseed Oil, Coconut Oil, Sunflower Oil) - contains soy lecithin, Minerals (Calcium, Iron, Potassium), Vitamins (Viamins C, E, A, D3, Biotin B1, B6).	Milk and Soy	1810	437	430	104	12.2	3	5	1.2	64.8	15.6	38.8	9.4	3.9	1	13.3	3.2			0.3	0.07	426
EDBR004	EDBR004	0.0232848	0.046099	0.0693838	0.000540267	Nutricia Aptamil	Organic Baby Rice	Boots Pharmacy, Donegall Place, Belfast	2017-10-04	Organic baby rice with added vitamin B1.	4-6 months+	100g	10g		09:00:00	2018-11-02	Mix 10g of baby rice (approx 2 level tablespoons) with 90ml of your baby's usual mil, warm or cold, and stir.	EU: PT-BIO-03 EU Agriculture, Producer: Nutriceal Foods, S.A	Nutricia Ltd	White Horse Business Park, Wiltshre, England BA 140XQ. Or Nutricia Ireland, Deansgrange Business Park, Co. Dublin	5 051594 002883	2463	L 0022322217	PDS 11018960.001_V2	2230316 100 UK 579748	2017.1.01147 B 234 - RB0068 FT 14703.005	Organic Rice (99.999%), Thiamin (Vitamin B1) (0.001%).	May contain traces of milk.	1676		395		1.1		0.4		87.6		0.4		1.9		7.7				0.03
EDBR005	EDBR005	0.0396594	0.0454083	0.0850677	0.000654386	Nutricia Aptamil	Organic Baby Rice	Tesco, Enniskillen	2017-10-02	Organic baby rice with added vitamin B1.	4-6 months+	100g	10g		13:38:00	2018-08-29	Mix 10g of baby rice (approx 2 level tablespoons) with 90ml of your baby's usual mil, warm or cold, and stir.	EU: PT-BIO-03 EU Agriculture, Producer: Nutriceal Foods, S.A	Nutricia Ltd	White Horse Business Park, Wiltshre, England BA 140XQ. Or Nutricia Ireland, Deansgrange Business Park, Co. Dublin	5 051594 002883	8792	L 0022321567	PDS 11018960.001_V2	2230316 100 UK 579748	2017.1.0125 B 234 - RB0068 FT 14703.005	Organic Rice (99.999%), Thiamin (Vitamin B1) (0.001%).	May contain traces of milk.	1676		395		1.1		0.4		87.6		0.4		1.9		7.7				0.03
EDBR006	EDBR006	0.0435523	0.0480202	0.0915725	0.000540267	Nutricia Aptamil	Organic Baby Rice	ASDA, Enniskillen	2017-10-02	Organic baby rice with added vitamin B1.	4-6 months+	100g	10g		08:24:00	2018-09-13	Mix 10g of baby rice (approx 2 level tablespoons) with 90ml of your baby's usual mil, warm or cold, and stir.	EU: PT-BIO-03 EU Agriculture, Producer: Nutriceal Foods, S.A	Nutricia Ltd	White Horse Business Park, Wiltshre, England BA 140XQ. Or Nutricia Ireland, Deansgrange Business Park, Co. Dublin	5 051594 002883	14222	L 0022321717	PDS 11018960.001_V2	2230316 100 UK 579748	2017.1.01203 B234 - RB0068 FT 14703.005 8	Organic Rice (99.999%), Thiamin (Vitamin B1) (0.001%).	May contain traces of milk.	1676		395		1.1		0.4		87.6		0.4		1.9		7.7				0.03
EDBR007	EDBR007	0.00322499	0.00953594	0.0127609	0.000463647	Nutricia Aptamil with Pronutavi+	Creamed apricot porridge	Boots Pharmacy, Donegall Place, Belfast	2017-10-04	Wheat, rice, banana and apricot porrdige with milk for babies from 6+ months.	6+ months	125g	26g		01:53:00	2018-04-13	Mix 1 spoonful of cereal with 2 spoonfuls of warm, previously boiled water and stir.	EU	Nutricia Ltd	White Horse Business Park, Wiltshre, England BA 140XQ. Or Nutricia Ireland, Deansgrange Business Park, Co. Dublin	5 051594 003378	07B	100073711	11010560.006_V3	art11_16_1606.ap CAD 1313_FO ord11_16_0429_01-s05.ap		Demineralised whey powder (from milk), Cereals (Wheat semolina 23% contains gluten), Rice flour 5%, Skimmed milk powder 18%, Vegetable fat (Palm oil, rapeseed oil, coconut oil, sunflower oil - contains soy leithin), Banana 6%, Oligosaccharides (Galacto-oligosaccharides GOS from milk, Fructo-oligosaccharides FOS), Apricot 4%, Minerals (Calicium, Iron, Potassium), Maltodextrin, Vitamins (Vitamin C,…	Milk , Wheat and soy.	1834	472	435	112	11.2	2.9	4.6	1.2	67.3	17.3	38.9	10	4.6	1.2	14	3.6			0.2	0.06	421.5
EDBR008	EDBR008	0.00350728	0.00685734	0.0103646	0.000654386	Nutricia Aptamil with Pronutavi+	Creamed apricot porridge	ASDA Westwood Centre, Belfast	2017-10-11	Wheat, rice, banana and apricot porrdige with milk for babies from 6+ months.	6+ months	125g	26g		07:14:00	2018-08-04	Mix 1 spoonful of cereal with 2 spoonfuls of warm, previously boiled water and stir.	EU	Nutricia Ltd	White Horse Business Park, Wiltshre, England BA 140XQ. Or Nutricia Ireland, Deansgrange Business Park, Co. Dublin	5 051594 003378	07A	101025451	11010560.006_V3			Demineralised whey powder (from milk), Cereals (Wheat semolina 23% contains gluten), Rice flour 5%, Skimmed milk powder 18%, Vegetable fat (Palm oil, rapeseed oil, coconut oil, sunflower oil - contains soy leithin), Banana 6%, Oligosaccharides (Galacto-oligosaccharides GOS from milk, Fructo-oligosaccharides FOS), Apricot 4%, Minerals (Calicium, Iron, Potassium), Maltodextrin, Vitamins (Vitamin C,…	Milk , Wheat and soy.	1834	472	435	112	11.2	2.9	4.6	1.2	67.3	17.3	38.9	10	4.6	1.2	14	3.6			0.2	0.06	421.5
EDBR009	EDBR009	0.00403287	0.00852719	0.0125601	0.000463647	Nutricia Aptamil with Pronutavi+	Creamed apricot porridge	Sainsbury's, Rushmere Shopping Centre, Craigavon.	2017-10-20	Wheat, rice, banana and apricot porrdige with milk for babies from 6+ months.	6+ months	125g	26g		12:04:00	2018-08-04	Mix 1 spoonful of cereal with 2 spoonfuls of warm, previously boiled water and stir.	EU	Nutricia Ltd	White Horse Business Park, Wiltshre, England BA 140XQ. Or Nutricia Ireland, Deansgrange Business Park, Co. Dublin	5 051594 003378	07B	101025451	11010560.006_V3	art11_16_1606.ap CAD 1313_FO ord11_17_0767_01-s06		Demineralised whey powder (from milk), Cereals (Wheat semolina 23% contains gluten), Rice flour 5%, Skimmed milk powder 18%, Vegetable fat (Palm oil, rapeseed oil, coconut oil, sunflower oil - contains soy leithin), Banana 6%, Oligosaccharides (Galacto-oligosaccharides GOS from milk, Fructo-oligosaccharides FOS), Apricot 4%, Minerals (Calicium, Iron, Potassium), Maltodextrin, Vitamins (Vitamin C,…	Milk , Wheat and soy.	1834	472	435	112	11.2	2.9	4.6	1.2	67.3	17.3	38.9	10	4.6	1.2	14	3.6			0.2	0.06	421.5
EDBR010	EDBR010	0.0135566	0.0126746	0.0262313	0.000654386	Nutricia Aptamil with Pronutavi+	Creamed banana porridge	Boots Pharmacy, Donegall Place, Belfast	2017-10-04	Corn, rice and banana porridge with milk for babies from 4-6 months.	4-6 months+	125g	26g		17:55:00	2019-08-30	Mix 1 spoonful of cereal with 2 spoonfuls of warm, previously boiled water and stir.	EU	Nutricia Ltd	White Horse Business Park, Wiltshre, England BA 140XQ. Or Nutricia Ireland, Deansgrange Business Park, Co. Dublin	5 051594 002586	160369	10271228	11010535.004_V2	ord06_17_0361-01-S2 FDD 1723 3		Milled cereals 31% (Corn 16%, Rice 15%), Demineralised whey powder 29% (from milk), Skimmed milk powder 18%, Vegetable fat (Palm oil, Rapeseed oil, Coconut oil, Sunflower oil - soy lecithin), Banana 6%, Oligosaccharides (Galacto-oligosaccharides GOS from milk, Fructo-oligosaccharides FOS), Minerals (Calcium, Iron, Potassium), Maltodextrin, Vitamins (Vitamin C, Vitamin E, Vitamin A, Vitamin D3, Bi…	Milk and Soy	1771	456	420	108	11.2	2.9	4.6	1.2	66.3	17.1	38.7	10	1.9	0.5	12.6	3.2			0.22	0.06	428
EDBR011	EDBR011	0.0219202	0.0132851	0.0359582	0.000463647	Nutricia Aptamil with Pronutavi+	Creamed banana porridge	ASDA Westwood Centre, Belfast	2017-10-11	Corn, rice and banana porridge with milk for babies from 4-6 months.	4-6 months+	125g	26g		00:51:00	2019-08-30	Mix 1 spoonful of cereal with 2 spoonfuls of warm, previously boiled water and stir.	EU	Nutricia Ltd	White Horse Business Park, Wiltshre, England BA 140XQ. Or Nutricia Ireland, Deansgrange Business Park, Co. Dublin	5 051594 002586	160369	10271228	11010535.004_V2	ord06_17_0360-01-S3 FDD 1723 6		Milled cereals 31% (Corn 16%, Rice 15%), Demineralised whey powder 29% (from milk), Skimmed milk powder 18%, Vegetable fat (Palm oil, Rapeseed oil, Coconut oil, Sunflower oil - soy lecithin), Banana 6%, Oligosaccharides (Galacto-oligosaccharides GOS from milk, Fructo-oligosaccharides FOS), Minerals (Calcium, Iron, Potassium), Maltodextrin, Vitamins (Vitamin C, Vitamin E, Vitamin A, Vitamin D3, Bi…	Milk and Soy	1771	456	420	108	11.2	2.9	4.6	1.2	66.3	17.1	38.7	10	1.9	0.5	12.6	3.2			0.22	0.06	428
EDBR012	EDBR012	0.0179883	0.0150671	0.0330554	0.000540267	Nutricia Aptamil with Pronutavi+	Creamed banana porridge	Sainsbury's, Rushmere Shopping Centre, Craigavon.	2017-10-20	Corn, rice and banana porridge with milk for babies from 4-6 months.	4-6 months+	125g	26g		11:59:00	2019-08-30	Mix 1 spoonful of cereal with 2 spoonfuls of warm, previously boiled water and stir.	EU	Nutricia Ltd	White Horse Business Park, Wiltshre, England BA 140XQ. Or Nutricia Ireland, Deansgrange Business Park, Co. Dublin	5 051594 002586	160369	10271228	11010535.004_V2	ord06_17_0360-01-S3 FDD 1723 6		Milled cereals 31% (Corn 16%, Rice 15%), Demineralised whey powder 29% (from milk), Skimmed milk powder 18%, Vegetable fat (Palm oil, Rapeseed oil, Coconut oil, Sunflower oil - soy lecithin), Banana 6%, Oligosaccharides (Galacto-oligosaccharides GOS from milk, Fructo-oligosaccharides FOS), Minerals (Calcium, Iron, Potassium), Maltodextrin, Vitamins (Vitamin C, Vitamin E, Vitamin A, Vitamin D3, Bi…	Milk and Soy	1771	456	420	108	11.2	2.9	4.6	1.2	66.3	17.1	38.7	10	1.9	0.5	12.6	3.2			0.22	0.06	428
EDBR013	EDBR013	0.0616972	0.0670992	0.129909	0.000463647	Organix	Baby Rice with added vitamin B1	Boots Pharmacy, Donegall Place, Belfast	2017-10-04	Organic baby rice with added vitamin B1.	6+ months	100g	6g	2017-07-21		2019-01-21	Mix 1 level tbsp baby rice with 3 tbsp baby's usual milk,cold or warmed, mix well and serve.	EU/non-EU Agriculture AT-BIO-501 Produced under organic standards in Austria exclusively for Organix Brands Ltd.	Organix Brands Ltd	Dorset, BH2 5LT.	5 024121 221316	Ox1BRF 796272 20:46 - on packet	02 213361 11-2016 - on box				Rice flour 100%, Thiamin (Vitamin B1) <1%.		1630	228	385	54	1.2	1.9	0.4	0.8	84.2	8.3	0.2	3.3	0.9	0.1	8.8	1.1	0.01	0.01	0.03	0.02
EDBR014	EDBR014	0.0590093	0.0699782	0.130573	0.000463647	Organix	Baby Rice with added vitamin B1	ASDA, Enniskillen	2017-10-02	Organic baby rice with added vitamin B1.	6+ months	100g	6g	2017-07-21	16:01:00	2019-01-21	Mix 1 level tbsp baby rice with 3 tbsp baby's usual milk,cold or warmed, mix well and serve.	EU/non-EU Agriculture AT-BIO-501 Produced under organic standards in Austria exclusively for Organix Brands Ltd.	Organix Brands Ltd	Dorset, BH2 5LT.	5 024121 221316	Ox1BRF 796272 16:01 - on packet	02 213361 11-2016				Rice flour 100%, Thiamin (Vitamin B1) <1%.		1630	228	385	54	1.2	1.9	0.4	0.8	84.2	8.3	0.2	3.3	0.9	0.1	8.8	1.1	0.01	0.01	0.03	0.02
EDBR015	EDBR015	0.0241179	0.0342703	0.0583882	0.000463647	Organix	Baby Rice with added vitamin B1	ASDA, Westood Centre, Belfast	2017-10-11	Organic baby rice with added vitamin B1.	6+ months	100g	6g	2017-05-22	10:46:00	2018-11-22	Mix 1 level tbsp baby rice with 3 tbsp baby's usual milk,cold or warmed, mix well and serve.	EU/non-EU Agriculture AT-BIO-501 Produced under organic standards in Austria exclusively for Organix Brands Ltd.	Organix Brands Ltd	Dorset, BH2 5LT.	5 024121 221316	Ox1BRF 866072 10:46	02 213361 11-2016				Rice flour 100%, Thiamin (Vitamin B1) <1%.		1630	228	385	54	1.2	1.9	0.4	0.8	84.2	8.3	0.2	3.3	0.9	0.1	8.8	1.1	0.01	0.01	0.03	0.02
EDBR016	EDBR016	0.0166106	0.0182106	0.0348212	0.000463647	Organix	Strawberry & Banana Porridge with added vitamin B1	Boots Pharmacy, Donegall Place, Belfast	2017-10-04	A mix of organic flours (rice & maize), banana flakes & freeze dried strawberry powder with added Vitamin B1.	6+ months	120g	12g	2017-06-02	14:25:00	2018-08-02	Mix 2 level tbsp of porridge with 6 tbsp of baby's usual milk, cold or warmed, mix well and serve.	EU/non-EU Agriculture AT-BIO-501 Produced under organic standards in Austria exclusively for Organix Brands Ltd.	Organix Brands Ltd	Dorset, BH2 5LT.	5 024121 223310	Ox1StBa 616172 14:25- on packet	02 213366 11-2016				Rice flour 55%, Maize flour 36%, Banana flakes 6%, Freeze dried strawberry powder 3%, Thiamin (Vitamin B1) <1%		1650	458	388	109	1.3	3.8	0.3	1.7	85.2	16.7	5.9	7.2	2.6	0.3	7.7	2.1	0.01	0.01	0.03	0.04
EDBR017	EDBR017	0.0249197	0.027218	0.0521377	0.000540267	Organix	Strawberry & Banana Porridge with added vitamin B1	Sainsbury's, West Belfast	2017-10-11	A mix of organic flours (rice & maize), banana flakes & freeze dried strawberry powder with added Vitamin B1.	6+ months	120g	12g	2017-06-27	19:32:00	2018-08-27	Mix 2 level tbsp of porridge with 6 tbsp of baby's usual milk, cold or warmed, mix well and serve.	EU/non-EU Agriculture AT-BIO-501 Produced under organic standards in Austria exclusively for Organix Brands Ltd.	Organix Brands Ltd	Dorset, BH2 5LT.	5 024121 223310	Ox1StBa 836172 19:32-on packet	02 213366 11-2016				Rice flour 55%, Maize flour 36%, Banana flakes 6%, Freeze dried strawberry powder 3%, Thiamin (Vitamin B1) <1%		1650	458	388	109	1.3	3.8	0.3	1.7	85.2	16.7	5.9	7.2	2.6	0.3	7.7	2.1	0.01	0.01	0.03	0.04
EDBR018	EDBR018	0.0203691	0.0212696	0.0416387	0.000540267	Organix	Strawberry & Banana Porridge with added vitamin B1	Sainsbury's, Rushmere Shopping Centre, Craigavon.	2017-10-20	A mix of organic flours (rice & maize), banana flakes & freeze dried strawberry powder with added Vitamin B1.	6+ months	120g	12g	2017-06-27	07:16:00	2018-08-27	Mix 2 level tbsp of porridge with 6 tbsp of baby's usual milk, cold or warmed, mix well and serve.	EU/non-EU Agriculture AT-BIO-501 Produced under organic standards in Austria exclusively for Organix Brands Ltd.	Organix Brands Ltd	Dorset, BH2 5LT.	5 024121 223310	Ox1StBa 836172 07:16	02 213366 11-2016				Rice flour 55%, Maize flour 36%, Banana flakes 6%, Freeze dried strawberry powder 3%, Thiamin (Vitamin B1) <1%		1650	458	388	109	1.3	3.8	0.3	1.7	85.2	16.7	5.9	7.2	2.6	0.3	7.7	2.1	0.01	0.01	0.03	0.04
EDBR019	EDBR019	<LOD	0.00282211	0.00282211	0.000540267	Organix	Banana & Plum Porridge with added vitamin B1	Boots Pharmacy, Donegall Place, Belfast	2017-10-04	A mix of organic flours (wholegrain oat, wheat, rye & rice), banana flakes & pieces of dried plum with added vitamin B1.	7+ months	200g	22g	2017-07-03	06:44:00	2018-09-03	Mix 3 level tbsp of porridge with 6 tbsp of baby's usual milk, cold or warmed, mix well and serve.	EU/non-EU Agriculture AT-BIO-501 Produced under organic standards in Austria exclusively for Organix Brands Ltd.	Organix Brands Ltd	Dorset, BH2 5LT.	5 024121 225314	Ox2BaPI 596272 06:44 - on packets	02213382/ 11-2016				Wholegrain oat flakes 30%, Wholegrain oat flour 17%, Banana flakes 16%, Wholegrain wheat flour 15%, Wholegrain rye flour 10%, Dried plum pieces 8%, Puffed rice flour 4%, Thiamin (Vitamin B1) <1%	Oat and Wheat.	1500	590	355	140	3.7	4.5	0.9	1.8	64.8	20.7	16.2	10	9.7	2.1	10.7	3.5	0.01	0.02	0.03	0.04
EDBR020	EDBR020	<LOD	0.00391067	0.00391067	0.000540267	Organix	Banana & Plum Porridge with added vitamin B1	ASDA, Westood Centre, Belfast	2017-10-11	A mix of organic flours (wholegrain oat, wheat, rye & rice), banana flakes & pieces of dried plum with added vitamin B1.	7+ months	200g	22g	2017-07-03	16:53:00	2018-09-03	Mix 3 level tbsp of porridge with 6 tbsp of baby's usual milk, cold or warmed, mix well and serve.	EU/non-EU Agriculture AT-BIO-501 Produced under organic standards in Austria exclusively for Organix Brands Ltd.	Organix Brands Ltd	Dorset, BH2 5LT.	5 024121 225314	Ox2BaPI 586272 16:53 - on packet	02 213 382/11-2016				Wholegrain oat flakes 30%, Wholegrain oat flour 17%, Banana flakes 16%, Wholegrain wheat flour 15%, Wholegrain rye flour 10%, Dried plum pieces 8%, Puffed rice flour 4%, Thiamin (Vitamin B1) <1%	Oat and Wheat.	1500	590	355	140	3.7	4.5	0.9	1.8	64.8	20.7	16.2	10	9.7	2.1	10.7	3.5	0.01	0.02	0.03	0.04
EDBR021	EDBR021	<LOD	0.00399273	0.00399273	0.000654386	Organix	Banana & Plum Porridge with added vitamin B1	Sainsbury's, West Belfast	2017-10-11	A mix of organic flours (wholegrain oat, wheat, rye & rice), banana flakes & pieces of dried plum with added vitamin B1.	7+ months	200g	22g	2017-06-10	22:06:00	2018-08-10	Mix 3 level tbsp of porridge with 6 tbsp of baby's usual milk, cold or warmed, mix well and serve.	EU/non-EU Agriculture AT-BIO-501 Produced under organic standards in Austria exclusively for Organix Brands Ltd.	Organix Brands Ltd	Dorset, BH2 5LT.	5 024121 225314	Ox2BaPI 676172 22:06-on packet	02 213 382/11-2016				Wholegrain oat flakes 30%, Wholegrain oat flour 17%, Banana flakes 16%, Wholegrain wheat flour 15%, Wholegrain rye flour 10%, Dried plum pieces 8%, Puffed rice flour 4%, Thiamin (Vitamin B1) <1%	Oat and Wheat.	1500	590	355	140	3.7	4.5	0.9	1.8	64.8	20.7	16.2	10	9.7	2.1	10.7	3.5	0.01	0.02	0.03	0.04
EDBR022	EDBR022	0.0113976	0.0110269	0.0224245	0.000654386	Organix	Banana & Mango Porridge with added vitamin B1	Boots Pharmacy, Donegall Place, Belfast	2017-10-04	A mix of organic flours (rice & maize), banana flakes & freeze dried mango powder with added Vitamin B1.	6+ months	120g	12g	2017-04-04		2018-06-04	Mix 2 level tbsp of porridge with 6 tbsp of baby's usual milk, cold or warmed, mix well and serve.	EU/non-EU Agriculture AT-BIO-501 Produced under organic standards in Austria exclusively for Organix Brands Ltd.	Organix Brands Ltd	Dorset, BH2 5LT.	5 024121 224317	Ox1BaMa 595972 18:35 - on packet	02213376 11-2016				Rice flour 51%, Maize flour 34%, Banana flakes 10%, Freeze dried mango powder 5%, Thiamin (Vitamin B1) <1%		1630	456	385	108	1.4	3.9	0.3	1.7	84.6	16.6	9.7	7.6	2.5	0.3	7.3	2	0.01	0.01	0.03	0.04
EDBR023	EDBR023	0.00976888	0.0085299	0.0182988	0.000654386	Cow & Gate	Fruity Porridge	Boots Pharmacy, Donegall Place, Belfast	2017-10-04	A blend of corn and rice with mixed fruit and milk.	4-6 months+	125	25		04:43:00	2019-04-12	Mix 2.5 heaped tablespoons of cereal with 75ml colled, previously boiled water and stir.	EU	Cow & Gate	Trowbrudge, England Or Cow & Gate Ireland, Deansgrange Business Park, Co. Dublin	5 000378 999222	16 0873	10281709	11017442.001_V1	ord06_16_1608-01-S3 FDD 1723 7		Milled cereals 27% (16% Corn, 11% Rice), Demineralised whey powder 23% (from milk ), Skimmed Milk Powder 20%, Fruit 15% (Banana flakes, apple, orange), Vegetable fat (palm oil, rapeseed oil, coconut oil, sunflower oil - contains soy lecithin), Whey protein 1.3% (from milk), Maltodextrin, Minerals (Calcium, Iron, Iodine), Vitamins (C, E, A, D3, Biotin, B1, B6)	Milk and Soy	1855	464	440	110	12.2	3.1	5.2	1.3	66.6	16.7	39.8	10	5.4	1.4	13.4	3.4			0.27	0.07	431
EDBR024	EDBR024	0.0135711	0.0110674	0.0246384	0.000463647	Cow & Gate	Fruity Porridge	ASDA Westwood Centre, Belfast	2017-10-11	A blend of corn and rice with mixed fruit and milk.	4-6 months+	125	25		23:25:00	2019-08-27	Mix 2.5 heaped tablespoons of cereal with 75ml colled, previously boiled water and stir.	EU	Cow & Gate	Trowbrudge, England Or Cow & Gate Ireland, Deansgrange Business Park, Co. Dublin	5 000378 999222	16 0873	10281709	11017442.001_V1	ord06_17_0061-01-S6 FDD 1723 3		Milled cereals 27% (16% Corn, 11% Rice), Demineralised whey powder 23% (from milk ), Skimmed Milk Powder 20%, Fruit 15% (Banana flakes, apple, orange), Vegetable fat (palm oil, rapeseed oil, coconut oil, sunflower oil - contains soy lecithin), Whey protein 1.3% (from milk), Maltodextrin, Minerals (Calcium, Iron, Iodine), Vitamins (C, E, A, D3, Biotin, B1, B6)	Milk and Soy	1855	464	440	110	12.2	3.1	5.2	1.3	66.6	16.7	39.8	10	5.4	1.4	13.4	3.4			0.27	0.07	431
EDBR025	EDBR025	0.0142093	0.00918129	0.0233906	0.000654386	Cow & Gate	Fruity Porridge	ASDA, Enniskillen	2017-10-21	A blend of corn and rice with mixed fruit and milk.	4-6 months+	125	25		10:59:00	2019-08-28	Mix 2.5 heaped tablespoons of cereal with 75ml colled, previously boiled water and stir.	EU	Cow & Gate	Trowbrudge, England Or Cow & Gate Ireland, Deansgrange Business Park, Co. Dublin	5 000378 999222	16 0873	10281709	11017442.001_V1	ord06_17_0061-01-S6 FDD 1723 8		Milled cereals 27% (16% Corn, 11% Rice), Demineralised whey powder 23% (from milk ), Skimmed Milk Powder 20%, Fruit 15% (Banana flakes, apple, orange), Vegetable fat (palm oil, rapeseed oil, coconut oil, sunflower oil - contains soy lecithin), Whey protein 1.3% (from milk), Maltodextrin, Minerals (Calcium, Iron, Iodine), Vitamins (C, E, A, D3, Biotin, B1, B6)	Milk and Soy	1855	464	440	110	12.2	3.1	5.2	1.3	66.6	16.7	39.8	10	5.4	1.4	13.4	3.4			0.27	0.07	431
EDBR026	EDBR026	0.0224999	0.0186543	0.0411542	0.000654386	Cow & Gate	Creamy Porridge	Boots Pharmacy, Donegall Place, Belfast	2017-10-04	A blend of rice & corn with milk.	4-6 months+	125g	25g		07:11:00	2019-02-10	Mix 2 heaped tablespoons of cereal with 75ml cooled, boiled water, stir and serve.	EU	Cow & Gate	Trowbrudge, England BA14 0XQ Or Cow & Gate Ireland, Deansgrange Business Park, Co. Dublin	5 000378 999185	10279098	11010510.004_V2	160763	ord06_17_0061-01-S6 FDD 1723 1		Milled cereals 33.5% (Rice 24%, Corn 9.5%), Demineralised whey powder from milk 33%, Skimmed milk powder 21%, Vegetable fat (Palm oil, Rapeseed oil, Coconut oil, Sunflower oil - contains soy lecithin), Minerals (Calcium, Iron, Iodine), Maltodextrin, Vitamins (Vitamin C, Vitamin B1, Vitamin B6, Vitamin D3, Vitamin E, Biotin, Vitamin A), Natural Vanilla flavouring, Cinnamon.	Milk and Soy. Suitable for vegetarians.	1853	463	440	110	12.6	3.1	5.1	1.3	66.8	16.7	38.4	9.6	1.9	0.5	13.9	3.5			0.25	0.06	424
EDBR027	EDBR027	0.01789	0.015353	0.033243	0.000654386	Cow & Gate	Creamy Porridge	Tesco, Enniskillen	2017-10-02	A blend of rice & corn with milk.	4-6 months+	125g	25g		02:54:00	2019-02-09	Mix 2 heaped tablespoons of cereal with 75ml cooled, boiled water, stir and serve.	EU	Cow & Gate	Trowbrudge, England BA14 0XQ Or Cow & Gate Ireland, Deansgrange Business Park, Co. Dublin	5 000378 999185	10279098	11010510.004_V2	160763	ord06_17_0061-01-S6 FDD 1723 1		Milled cereals 33.5% (Rice 24%, Corn 9.5%), Demineralised whey powder from milk 33%, Skimmed milk powder 21%, Vegetable fat (Palm oil, Rapeseed oil, Coconut oil, Sunflower oil - contains soy lecithin), Minerals (Calcium, Iron, Iodine), Maltodextrin, Vitamins (Vitamin C, Vitamin B1, Vitamin B6, Vitamin D3, Vitamin E, Biotin, Vitamin A), Natural Vanilla flavouring, Cinnamon.	Milk and Soy. Suitable for vegetarians.	1853	463	440	110	12.6	3.1	5.1	1.3	66.8	16.7	38.4	9.6	1.9	0.5	13.9	3.5			0.25	0.06	424
EDBR028	EDBR028	0.0223212	0.0198541	0.0421753	0.000654386	Cow & Gate	Creamy Porridge	ASDA, Enniskillen	2017-10-02	A blend of rice & corn with milk.	4-6 months+	125g	25g		05:14:00	2019-02-10	Mix 2 heaped tablespoons of cereal with 75ml cooled, boiled water, stir and serve.	EU	Cow & Gate	Trowbrudge, England BA14 0XQ Or Cow & Gate Ireland, Deansgrange Business Park, Co. Dublin	5 000378 999185	10279098	11010510.004_V2	160763	ord06_17_0061-01-S6 FDD 1723 5		Milled cereals 33.5% (Rice 24%, Corn 9.5%), Demineralised whey powder from milk 33%, Skimmed milk powder 21%, Vegetable fat (Palm oil, Rapeseed oil, Coconut oil, Sunflower oil - contains soy lecithin), Minerals (Calcium, Iron, Iodine), Maltodextrin, Vitamins (Vitamin C, Vitamin B1, Vitamin B6, Vitamin D3, Vitamin E, Biotin, Vitamin A), Natural Vanilla flavouring, Cinnamon.	Milk and Soy. Suitable for vegetarians.	1853	463	440	110	12.6	3.1	5.1	1.3	66.8	16.7	38.4	9.6	1.9	0.5	13.9	3.5			0.25	0.06	424
EDBR029	EDBR029	0.120493	0.082989	0.203482	0.000540267	Cow & Gate	Baby Rice	Boots Pharmacy, Donegall Place, Belfast	2017-10-04	Baby rice with added vitamin B1.	4-6 months+	100g	10g		17:22:00	2019-03-15	Mix 10g (approx 2 level tbsp) of baby rice with 90 ml of your baby's usual milk.	EU	Cow & Gate	Trowbridge, England BA14 0XQ Or Cow & Gate Ireland, Deansgrange Business Park, Co. Dublin	5 000378 999147	10312754	11010325.006_V6	170134	ord06_17_0191-01 FDD 1723 7		Baby-grade rice 99.999%,Thiamin Vitamin B1 0.001%.		1634		385		1.2		0.2		85.6		0.4		0.5		7.7				0.02
EDBR030	EDBR030	0.118405	0.0674662	0.185871	0.000654386	Cow & Gate	Baby Rice	Tesco, Enniskillen	2017-10-02	Baby rice with added vitamin B1.	4-6 months+	100g	10g		20:07:00	2019-03-15	Mix 10g (approx 2 level tbsp) of baby rice with 90 ml of your baby's usual milk.	EU	Cow & Gate	Trowbridge, England BA14 0XQ Or Cow & Gate Ireland, Deansgrange Business Park, Co. Dublin	5 000378 999147	10312754	11010325.006_V6	170134	ord06_17_0191-01 FDD 1723 8		Baby-grade rice 99.999%,Thiamin Vitamin B1 0.001%.		1634		385		1.2		0.2		85.6		0.4		0.5		7.7				0.02
EDBR031	EDBR031	0.112333	0.0909894	0.203322	0.000540267	Cow & Gate	Baby Rice	ASDA, Enniskillen	2017-10-02	Baby rice with added vitamin B1.	4-6 months+	100g	10g		16:17:00	2019-05-10	Mix 10g (approx 2 level tbsp) of baby rice with 90 ml of your baby's usual milk.	EU	Cow & Gate	Trowbridge, England BA14 0XQ Or Cow & Gate Ireland, Deansgrange Business Park, Co. Dublin	5 000378 999147	10312754	11010325.006_V6	170134	ord06_17_0061-01-S4 FDD 1723 1		Baby-grade rice 99.999%,Thiamin Vitamin B1 0.001%.		1634		385		1.2		0.2		85.6		0.4		0.5		7.7				0.02
EDBR032	EDBR032	0.00749872	0.00372212	0.0112208	0.000540267	Cow & Gate	Orange Porridge	Boots Pharmacy, Donegall Place, Belfast	2017-10-04	A blend of corn & rice with milk & orange.	4-6 months+	125g	27g		17:23:00	2018-04-14	Mix 2.5 heaped tbsp cereal with 73ml cooled, previously boiled water.	EU	Cow & Gate	Trowbridge, England BA14 0XQ Or Cow & Gate Ireland, Deansgrange Business Park, Co. Dublin	5 900852 025600	10282694	11010490.005_V3	16 0885	ord06_16_1504-01-S4 FDD 1723 6		Demineralised whey powder from milk 34%, Milled cereals 30% (Corn 18%, Rice 12%), Skimmed milk powder 20%, Vegetable fat (palm oil, rapeseed oil, coconut oil, sunflower oil containing soy lecithin), Orange 2.5%, Maltodextrin, Minerals (Calcium, Iron, Iodine), Vitamins (Vitamin C, Vitamin E, Vitamin A, Vitamin D3, Biotin, Vitamin B6, Vitamin B1).	Milk and Soy. Suitable for vegetarians.	1846	493	438	117	12.1	3.2	4.9	1.3	67.3	18	40.5	10.8	2.7	0.7	13.7	3.6			0.24	0.07	427
EDBR033	EDBR033	0.0118437	0.00908031	0.020924	0.000654386	Cow & Gate	Banana Porridge	Boots Pharmacy, Donegall Place, Belfast	2017-10-04	A blend of corn, rice, banana & milk.	4-6 months+	125g	25g		15:50:00	2019-03-16	Mix 2 heaped tbsp of cereal with 75ml cooled, boiled, water.	EU	Cow & Gate	Trowbridge, England BA14 0XQ Or Cow & Gate Ireland, Deansgrange Business Park, Co. Dublin	5 000378 999208	10279099	160762	11010511.003_V2	ord06_16_1608-02-S1 FDD 1723 3		Milled cereals 26% (Corn 16%, Rice 10%), Demineralised whey powder from milk 25%, Skimmed milk powder 20%, Banana flakes 16%, Vegetable fat (Palm oil, rapeseed oil, coconut oil, sunflower oil - soy lecithin), Whey protein from milk 1%, Minerals (Calcium, Iron, Iodine), Maltodextrin, Vitamins (Vitamin C, Vitamin E, Vitamin A, Vitamin D3, Biotin, Vitamin B6, Vitamin B1).	Milk and Soy. Suitable for vegetarians.	1834	459	435	109	11.9	3	4.9	1.2	67.3	16.8	40.2	10	2.6	0.7	13.4	3.3			0.27	0.07	432
EDBR034	EDBR034	0.00642142	0.00911326	0.0155347	0.000540267	Cow & Gate	Banana Porridge	Boots Pharmacy, Castlecourt Shopping Centre	2017-10-20	A blend of corn, rice, banana & milk.	4-6 months+	125g	25g		04:43:00	2019-08-07	Mix 2 heaped tbsp of cereal with 75ml cooled, boiled, water.	EU	Cow & Gate	Trowbridge, England BA14 0XQ Or Cow & Gate Ireland, Deansgrange Business Park, Co. Dublin	5 000378 999208	10279099	16 0762	ord06_17_0056-02-S1 FDD 1723 4			Milled cereals 26% (Corn 16%, Rice 10%), Demineralised whey powder from milk 25%, Skimmed milk powder 20%, Banana flakes 16%, Vegetable fat (Palm oil, rapeseed oil, coconut oil, sunflower oil - soy lecithin), Whey protein from milk 1%, Minerals (Calcium, Iron, Iodine), Maltodextrin, Vitamins (Vitamin C, Vitamin E, Vitamin A, Vitamin D3, Biotin, Vitamin B6, Vitamin B1).	Milk and Soy. Suitable for vegetarians.	1834	459	435	109	11.9	3	4.9	1.2	67.3	16.8	40.2	10	2.6	0.7	13.4	3.3			0.27	0.07	432
EDBR035	EDBR035	0.00919578	0.0110662	0.020262	0.000463647	Cow & Gate	Banana Porridge	Sainsbury's, Rushmere Shopping Centre, Craigavon.	2017-10-20	A blend of corn, rice, banana & milk.	4-6 months+	125g	25g		02:04:00	2019-08-07	Mix 2 heaped tbsp of cereal with 75ml cooled, boiled, water.	EU	Cow & Gate	Trowbridge, England BA14 0XQ Or Cow & Gate Ireland, Deansgrange Business Park, Co. Dublin	5 000378 999208	10279099	16 0762 10279099	ord06_17_0056-02-S1 FDD 1723 6			Milled cereals 26% (Corn 16%, Rice 10%), Demineralised whey powder from milk 25%, Skimmed milk powder 20%, Banana flakes 16%, Vegetable fat (Palm oil, rapeseed oil, coconut oil, sunflower oil - soy lecithin), Whey protein from milk 1%, Minerals (Calcium, Iron, Iodine), Maltodextrin, Vitamins (Vitamin C, Vitamin E, Vitamin A, Vitamin D3, Biotin, Vitamin B6, Vitamin B1).	Milk and Soy. Suitable for vegetarians.	1834	459	435	109	11.9	3	4.9	1.2	67.3	16.8	40.2	10	2.6	0.7	13.4	3.3			0.27	0.07	432
EDBR036	EDBR036	0.0732311	0.0458595	0.119091	0.000540267	Cow & Gate	Banana & Strawberry Porridge	Boots Pharmacy, Donegall Place, Belfast	2017-10-04	Rice & corn with banana & strawberry.	4-6 months+	125g	20g		20:59:00	2018-07-27	Mix 2 tbsp cereal with 180ml baby's usual milk.	EU	Cow & Gate	Trowbridge, England BA14 0XQ Or Cow & Gate Ireland, Deansgrange Business Park, Co. Dublin	5 051594 001992	10282835	16 1274	ord06_16_1504-01-S4 FDD 1723 3			Milled cereals (Rice 53%, Corn 30%), Banana 9%, Strawberry 8%, Emulsifier (Sunflower lecithin), Maltodextrin, Minerals (Iron, Zinc), Vitamins (Vitamin C, Vitamin E, Vitamin D3, Vitamin A, Panthothenic Acid, Biotin, Vitamin B1).	May contain traces of milk and soy.	1627	840	383	199	1.1	5.6	0.2	2.4	84.6	32.4	9.8	17.3	2.3	1.5	7.5	4			0.03	0.08	267
EDBR037	EDBR037	0.0520413	0.0432578	0.0952991	0.000654386	Cow & Gate	Banana & Strawberry Porridge	Sainsbury's, Rushmere Shopping Centre, Craigavon.	2017-10-20	Rice & corn with banana & strawberry.	4-6 months+	125g	20g		11:59:00	2018-10-15	Mix 2 tbsp cereal with 180ml baby's usual milk.	EU	Cow & Gate	Trowbridge, England BA14 0XQ Or Cow & Gate Ireland, Deansgrange Business Park, Co. Dublin	5 051594 001992	10312678	17 0182 10312678	ord06_17__0061-01-S3 FDD 1723 8			Milled cereals (Rice 53%, Corn 30%), Banana 9%, Strawberry 8%, Emulsifier (Sunflower lecithin), Maltodextrin, Minerals (Iron, Zinc), Vitamins (Vitamin C, Vitamin E, Vitamin D3, Vitamin A, Panthothenic Acid, Biotin, Vitamin B1).	May contain traces of milk and soy.	1627	840	383	199	1.1	5.6	0.2	2.4	84.6	32.4	9.8	17.3	2.3	1.5	7.5	4			0.03	0.08	267
EDBR038	EDBR038	0.00152545	0.0125026	0.0140281	0.000654386	Cow & Gate	Multigrain Banana Porridge	Boots Pharmacy, Donegall Place, Belfast	2017-10-04	A blend of 7 cereals & banana.	7+ months	200g	25g		20:47:00	2019-07-21	Mix 25g (approx 4 level tbsp) of cereal with 200ml of baby's usual milk.	EU	Cow & Gate	Trowbridge, England BA14 0XQ Or Cow & Gate Ireland, Deansgrange Business Park, Co. Dublin	5 051594 002050	10312679	11010395.005_V2				Milled cereals 82% (Wholegrain wheat, contains gluten, Wholegrain oats contains gluten, Rye contains gluten, Corn, Wholegrain Barley contains gluten, Wholegrain millet, Rice), Banana 18%, Maltodextrin, Minerals (Iron, Zinc), Vitamins (Vitamin C, Vitamin E, Vitamin D3, Vitamin A, Pantothenic acid, Biotin, Vitamin B1).	Wheat, oats, rye, barley.	1565	963	370	229	1.6	6.4	0.2	2.7	72.5	35.3	12.3	20.1	11.5	4.1	10.7	5.5			0.03	0.09	283
EDBR039	EDBR039	0.00178046	0.00828094	0.0100614	0.000654386	Cow & Gate	Multigrain Banana Porridge	Tesco, Lisburn Road	2017-10-20	A blend of 7 cereals & banana.	7+ months	200g	25g		22:06:00	2019-09-12	Mix 25g (approx 4 level tbsp) of cereal with 200ml of baby's usual milk.	EU	Cow & Gate	Trowbridge, England BA14 0XQ Or Cow & Gate Ireland, Deansgrange Business Park, Co. Dublin	5 051594 002050	10312679	11010395.005_V2				Milled cereals 82% (Wholegrain wheat, contains gluten, Wholegrain oats contains gluten, Rye contains gluten, Corn, Wholegrain Barley contains gluten, Wholegrain millet, Rice), Banana 18%, Maltodextrin, Minerals (Iron, Zinc), Vitamins (Vitamin C, Vitamin E, Vitamin D3, Vitamin A, Pantothenic acid, Biotin, Vitamin B1).	Wheat, oats, rye, barley.	1565	963	370	229	1.6	6.4	0.2	2.7	72.5	35.3	12.3	20.1	11.5	4.1	10.7	5.5			0.03	0.09	283
EDBR040	EDBR040	<LOD	0.00823529	0.00823529	0.000540267	Cow & Gate	Multigrain Banana Porridge	Sainsbury's, Rushmere Shopping Centre, Craigavon.	2017-10-20	A blend of 7 cereals & banana.	7+ months	200g	25g		18:55:00	2019-08-21	Mix 25g (approx 4 level tbsp) of cereal with 200ml of baby's usual milk.	EU	Cow & Gate	Trowbridge, England BA14 0XQ Or Cow & Gate Ireland, Deansgrange Business Park, Co. Dublin	5 051594 002050	10312679	11010395.005_V2				Milled cereals 82% (Wholegrain wheat, contains gluten, Wholegrain oats contains gluten, Rye contains gluten, Corn, Wholegrain Barley contains gluten, Wholegrain millet, Rice), Banana 18%, Maltodextrin, Minerals (Iron, Zinc), Vitamins (Vitamin C, Vitamin E, Vitamin D3, Vitamin A, Pantothenic acid, Biotin, Vitamin B1).	Wheat, oats, rye, barley.	1565	963	370	229	1.6	6.4	0.2	2.7	72.5	35.3	12.3	20.1	11.5	4.1	10.7	5.5			0.03	0.09	283
EDBR041	EDBR041	0.0437628	0.0731246	0.116887	0.000654386	Boots Baby Organic	Baby Rice	Boots Pharmacy, Sprucefield	2017-10-06	Baby rice with added vitamin B1.	4-6 months+	160g	1.3g		03:14:00	2018-12-31	Mix 1 tsp (1.3g) porrdige with 1tbsp (15ml) baby's usual milk.	Croatia	Boots Company PLC	Nottingham, England NG2 3AA	5 045094 930487	19-30-487	6005729	263B	XB2766.34 05_1891EM FS6 1/16		Organic Rice Flakes, Thiamin.		1608		379		0.7		0.1		85.1		0.3		1.4		7.3		<0.05		0.05
EDBR042	EDBR042	0.0423445	0.0736873	0.116032	0.000654386	Boots Baby Organic	Baby Rice	Boots Pharmacy, Forestside	2017-10-06	Baby rice with added vitamin B1.	4-6 months+	160g	1.3g		03:36:00	2018-12-31	Mix 1 tsp (1.3g) porrdige with 1tbsp (15ml) baby's usual milk.	Croatia	Boots Company PLC	Nottingham, England NG2 3AA	5 045094 930487	49-30-487	6005729	263B	XB2766.34 05_1891EM FS6 1/16		Organic Rice Flakes, Thiamin.		1608		379		0.7		0.1		85.1		0.3		1.4		7.3		<0.05		0.05
EDBR043	EDBR043	0.0422229	0.0771592	0.119382	0.000654386	Boots Baby Organic	Baby Rice	Boots Pharmacy, Boucher Road, Belfast	2017-10-11	Baby rice with added vitamin B1.	4-6 months+	160g	1.3g		02:54:00	2018-12-31	Mix 1 tsp (1.3g) porrdige with 1tbsp (15ml) baby's usual milk.	Croatia	Boots Company PLC	Nottingham, England NG2 3AA	5 045094 930487	49-30-487	L 6005729	263B	XB2766.34 05_1891EM FS6 1/16		Organic Rice Flakes, Thiamin.		1608		379		0.7		0.1		85.1		0.3		1.4		7.3		<0.05		0.05
EDBR044	EDBR044	0.00732346	0.0302903	0.0376137	0.000540267	HEINZ	Smooth Baby Rice First Foods	Boots Pharmacy, Donegall Place, Belfast	2017-10-04	Smooth rice with added vitamins and minerals	4+ months	140g	5g			2018-08-01	Add approx 40ml warmed baby's usual milk to 1-2 scoops of baby rice (5g), stir and serve.	Made in England	J.J. Heinz Foods UK Ltd	Hayes, Middx, UB4 8AL	5 000157 0769600	35342144	L17229KCA01 11:42:20				Rice flour, Calcium Carbonate, Vitamin C, Niacin, Zinc Sulphate, Vitamin E, Iron, Vitamin B6, Thiamin B1, Vitamin A, Riboflavin B2, Folic Acid, Vitamin D, Vitamin B12.	May contain milk.	1631	192	384	46	0.7	1.4	Trace	0.6	85.7	7.2	Trace	2.8	1.5	0.2	8.1	0.9			Trace	Trace	450
EDBR045	EDBR045	0.0109592	0.035411	0.0463702	0.000463647	HEINZ	Smooth Baby Rice First Foods	ASDA, Enniskillen	2017-10-02	Smooth rice with added vitamins and minerals	4+ months	140g	5g			2018-08-01	Add approx 40ml warmed baby's usual milk to 1-2 scoops of baby rice (5g), stir and serve.	Made in England	J.J. Heinz Foods UK Ltd	Hayes, Middx, UB4 8AL	5 000157 076960	35342144	L17229KCA01 10:59:16				Rice flour, Calcium Carbonate, Vitamin C, Niacin, Zinc Sulphate, Vitamin E, Iron, Vitamin B6, Thiamin B1, Vitamin A, Riboflavin B2, Folic Acid, Vitamin D, Vitamin B12.	May contain milk.	1631	192	384	46	0.7	1.4	Trace	0.6	85.7	7.2	Trace	2.8	1.5	0.2	8.1	0.9			Trace	Trace	450
EDBR046	EDBR046	0.00894315	<LOD	0.00894315	0.000540267	HEINZ	Smooth Baby Rice First Foods	Sainsbury's, West Belfast	2017-10-11	Smooth rice with added vitamins and minerals	4+ months	140g	5g			2018-08-01	Add approx 40ml warmed baby's usual milk to 1-2 scoops of baby rice (5g), stir and serve.	Made in England	J.J. Heinz Foods UK Ltd	Hayes, Middx, UB4 8AL	5 000157 076960	35342144	L17229KCA01 15:11:05				Rice flour, Calcium Carbonate, Vitamin C, Niacin, Zinc Sulphate, Vitamin E, Iron, Vitamin B6, Thiamin B1, Vitamin A, Riboflavin B2, Folic Acid, Vitamin D, Vitamin B12.	May contain milk.	1631	192	384	46	0.7	1.4	Trace	0.6	85.7	7.2	Trace	2.8	1.5	0.2	8.1	0.9			Trace	Trace	450
EDBR047	EDBR047	0.000638787	0.00662873	0.00726752	0.000540267	HEINZ	Peach & Apricot Porridge	Boots Pharmacy, Donegall Place, Belfast	2017-10-04	Peach and apricot porridge with fortified milk.	4+ months	240g	20g			2018-08-01	Add approx 60ml warm water to 3-4 scoops of cereal in a bowl and stir.	Made in England	J.J. Heinz Foods UK Ltd	Hayes, Middx, UB4 8AL	5 000157 077004	35342148	L17150KCA01 11:21:07				Flours 33% (Rice, maize, millet), Demineralised whey powder from milk 25%, Skimmed milk powder 17%, Maltodextrin, Dried fruit (prepared from 21g peaches and 6g apricots), Milk protein, Whole milk powder 4%, Sustainable palm oil, Calcium Carbonate, Flavourings, Vitamin C, Niacin, Zinc Sulphate, Vitamin E, Iron, Vitamin B6, Thiamin (B1), Vitamin A, Riboflavin (B2), Folic Acid, Vitamin D, Vitamin B1…	Milk	1715	343	405	81	5.3	1.1	2.6	0.5	72.5	14.5	31.9	6.4	1.4	0.3	16.2	3.2			0.39	0.08	450
EDBR048	EDBR048	0.00208526	0.00993512	0.0120204	0.000463647	HEINZ	Peach & Apricot Porridge	Sainsbury's, Rushmere Shopping Centre, Craigavon.	2017-10-20	Peach and apricot porridge with fortified milk.	4+ months	240g	20g			2018-08-01	Add approx 60ml warm water to 3-4 scoops of cereal in a bowl and stir.	Made in England	J.J. Heinz Foods UK Ltd	Hayes, Middx, UB4 8AL	5 000157 077004	35342148	L17150KCA01 09:11:19				Flours 33% (Rice, maize, millet), Demineralised whey powder from milk 25%, Skimmed milk powder 17%, Maltodextrin, Dried fruit (prepared from 21g peaches and 6g apricots), Milk protein, Whole milk powder 4%, Sustainable palm oil, Calcium Carbonate, Flavourings, Vitamin C, Niacin, Zinc Sulphate, Vitamin E, Iron, Vitamin B6, Thiamin (B1), Vitamin A, Riboflavin (B2), Folic Acid, Vitamin D, Vitamin B1…	Milk	1715	343	405	81	5.3	1.1	2.6	0.5	72.5	14.5	31.9	6.4	1.4	0.3	16.2	3.2			0.39	0.08	450
EDBR049	EDBR049	0.00161609	0.00814595	0.00976203	0.000654386	HEINZ	Peach & Apricot Porridge	Boots Pharmacy, Enniskillen	2017-10-22	Peach and apricot porridge with fortified milk.	4+ months	240g	20g		14:08:00	2018-08-01	Add approx 60ml warm water to 3-4 scoops of cereal in a bowl and stir.	Made in England	J.J. Heinz Foods UK Ltd	Hayes, Middx, UB4 8AL	5 000157 077004	35342148	L17150KCA01				Flours 33% (Rice, maize, millet), Demineralised whey powder from milk 25%, Skimmed milk powder 17%, Maltodextrin, Dried fruit (prepared from 21g peaches and 6g apricots), Milk protein, Whole milk powder 4%, Sustainable palm oil, Calcium Carbonate, Flavourings, Vitamin C, Niacin, Zinc Sulphate, Vitamin E, Iron, Vitamin B6, Thiamin (B1), Vitamin A, Riboflavin (B2), Folic Acid, Vitamin D, Vitamin B1…	Milk	1715	343	405	81	5.3	1.1	2.6	0.5	72.5	14.5	31.9	6.4	1.4	0.3	16.2	3.2			0.39	0.08	450
EDBR050	EDBR050	<LOD	0.00398857	0.00398857	0.000540267	HEINZ	Sunrise Banana Porridge	Boots Pharmacy, Donegall Place, Belfast	2017-10-04	Banana flavoured porridge with fortified milk.	4+ months	240g	20g			2019-02-01	Add approx 60ml warm water to 3-4 scoops of cereal (20g) and stir.	Made in England	J.J. Heinz Foods UK Ltd	Hayes, Middx, UB4 8AL	5 000157 077011	35342149	L17230KCAX1 17:52:43				Flours 37% (Rice, Maize, Millet), Demineralised Whey Powder from milk 20%, Skimmed milk powder 17%, Maltodextrin, Whole Milk Powder 5%, Dried Banana prepared from 33g of Banana, Milk Protein, Sustainable Palm Oil, Flavouring, Calcium Carbonate, Vitamin C, Niacin, Zinc Sulphate, Vitamin E, Iron, Vitamin B6, Thiamin B1, Vitamin A, Riboflavin B2, Folic Acid, Vitamin D, Vitamin B12.	Milk	1698	340	401	80	5.1	1	2.6	0.5	71.2	14.2	29.7	5.9	0.9	0.2	17.2	3.4			0.38	0.08	450
EDBR051	EDBR051	0.000703345	0.00461583	0.00531918	0.000540267	HEINZ	Sunrise Banana Porridge	Sainsbury's, Rushmere Shopping Centre, Craigavon.	2017-10-20	Banana flavoured porridge with fortified milk.	4+ months	240g	20g			2019-02-01	Add approx 60ml warm water to 3-4 scoops of cereal (20g) and stir.	Made in England	J.J. Heinz Foods UK Ltd	Hayes, Middx, UB4 8AL	5 000157 077011	353452149	L17230KCAX1 15:16:02				Flours 37% (Rice, Maize, Millet), Demineralised Whey Powder from milk 20%, Skimmed milk powder 17%, Maltodextrin, Whole Milk Powder 5%, Dried Banana prepared from 33g of Banana, Milk Protein, Sustainable Palm Oil, Flavouring, Calcium Carbonate, Vitamin C, Niacin, Zinc Sulphate, Vitamin E, Iron, Vitamin B6, Thiamin B1, Vitamin A, Riboflavin B2, Folic Acid, Vitamin D, Vitamin B12.	Milk	1698	340	401	80	5.1	1	2.6	0.5	71.2	14.2	29.7	5.9	0.9	0.2	17.2	3.4			0.38	0.08	450
EDBR052	EDBR052	0.00376949	0.0136583	0.0174278	0.000540267	HEINZ	Sunrise Banana Porridge	Boots Pharmacy, Enniskillen	2017-10-22	Banana flavoured porridge with fortified milk.	4+ months	240g	20g		16:05:00	2018-08-01	Add approx 60ml warm water to 3-4 scoops of cereal (20g) and stir.	Made in England	J.J. Heinz Foods UK Ltd	Hayes, Middx, UB4 8AL	5 000157 077011	35342149	L17047KCA01				Flours 37% (Rice, Maize, Millet), Demineralised Whey Powder from milk 20%, Skimmed milk powder 17%, Maltodextrin, Whole Milk Powder 5%, Dried Banana prepared from 33g of Banana, Milk Protein, Sustainable Palm Oil, Flavouring, Calcium Carbonate, Vitamin C, Niacin, Zinc Sulphate, Vitamin E, Iron, Vitamin B6, Thiamin B1, Vitamin A, Riboflavin B2, Folic Acid, Vitamin D, Vitamin B12.	Milk	1698	340	401	80	5.1	1	2.6	0.5	71.2	14.2	29.7	5.9	0.9	0.2	17.2	3.4			0.38	0.08	450
EDBR053	EDBR053	0.00774015	0.0278711	0.0356113	0.000540267	Ella's Kitchen	Strawberry & Raspberry Porridge	Boots Pharmacy, Donegall Place, Belfast	2017-10-04	An organic maize, oats, strawbery and raspberry porridge with rice crispy bits.	7+ months	175g	12g		18:38:00	2018-06-01	Mix 2 dessert spoons of porridge (12g) with 60ml of baby's usual warmed milk.	EU- GB-ORG-02	Ella's Kitchen	RG9 4QG, UK	5 060107 338791	22617					Organic Maize flour 52%, Organic Oats 32%, Organic Rice Crispies 9%, Organic dried strawberries 4%, Organic dried raspberries 3%, Thiamin (Vitamin B1) <0.01%.	Oats. May contain soya and milk.	1437	342	340	81	4.2	2.6	0.7	0.9	66.4	12.7	4.2	0.6	10.1	1.6	9.6	2	<0.01	0.01	<0.01	0.03
EDBR054	EDBR054	0.0114522	0.0284207	0.0398729	0.000463647	Ella's Kitchen	Strawberry & Raspberry Porridge	Sainsbury's, Rushmere Shopping Centre, Craigavon.	2017-10-20	An organic maize, oats, strawbery and raspberry porridge with rice crispy bits.	7+ months	175g	12g		13:29:00	2018-03-01	Mix 2 dessert spoons of porridge (12g) with 60ml of baby's usual warmed milk.	EU- GB-ORG-02	Ella's Kitchen	RG9 4QG, UK	5 060107 338791	13017					Organic Maize flour 52%, Organic Oats 32%, Organic Rice Crispies 9%, Organic dried strawberries 4%, Organic dried raspberries 3%, Thiamin (Vitamin B1) <0.01%.	Oats. May contain soya and milk.	1437	342	340	81	4.2	2.6	0.7	0.9	66.4	12.7	4.2	0.6	10.1	1.6	9.6	2	<0.01	0.01	<0.01	0.03
EDBR055	EDBR055	0.0110812	0.029515	0.0405962	0.000654386	Ella's Kitchen	Strawberry & Raspberry Porridge	ASDA, Enniskillen	2017-10-21	An organic maize, oats, strawbery and raspberry porridge with rice crispy bits.	7+ months	175g	12g		22:19:00	2018-07-26	Mix 2 dessert spoons of porridge (12g) with 60ml of baby's usual warmed milk.	EU- GB-ORG-02	Ella's Kitchen	RG9 4QG, UK	5 060107 338791	26817					Organic Maize flour 52%, Organic Oats 32%, Organic Rice Crispies 9%, Organic dried strawberries 4%, Organic dried raspberries 3%, Thiamin (Vitamin B1) <0.01%.	Oats. May contain soya and milk.	1437	342	340	81	4.2	2.6	0.7	0.9	66.4	12.7	4.2	0.6	10.1	1.6	9.6	2	<0.01	0.01	<0.01	0.03
EDBR056	EDBR056	0.00792838	0.020377	0.0283054	0.000463647	Ella's Kitchen	Banana Multigrain Baby Rice	Boots Pharmacy, Donegall Place, Belfast	2017-10-04	An organic banana, maize + quinoa baby rice.	4+ months	125g	6g		13:03:00	2018-07-01	Mix 6g (1 dessert spoon) of baby rice with 45ml of baby's usual warmed milk.	EU- GB-ORG-02	Ella's Kitchen	RG9 4QG, UK	5 060107 338692	19917					Organic Maize flour 60%, Organic Rice flour 25%, Organic dried bananas 14%, Organic Quinoa flour 1%, Thiamin Vitamin B1 <0.01%.	May contain soya and milk.	1486	214	351	51	2.5	1.7	0.3	0.7	77.2	8.1	8.7	3.9	7.3	0.7	8.5	1.1	<0.01	<0.01	<0.01	0.02
EDBR057	EDBR057	0.00502453	0.0138103	0.0188348	0.000654386	Ella's Kitchen	Banana Multigrain Baby Rice	Boots Pharmacy, Boucher Road, Belfast	2017-10-11	An organic banana, maize + quinoa baby rice.	4+ months	125g	6g			N/A	Mix 6g (1 dessert spoon) of baby rice with 45ml of baby's usual warmed milk.	EU- GB-ORG-02	Ella's Kitchen	RG9 4QG, UK	5 060107 338692	N/A					Organic Maize flour 60%, Organic Rice flour 25%, Organic dried bananas 14%, Organic Quinoa flour 1%, Thiamin Vitamin B1 <0.01%.	May contain soya and milk.	1486	214	351	51	2.5	1.7	0.3	0.7	77.2	8.1	8.7	3.9	7.3	0.7	8.5	1.1	<0.01	<0.01	<0.01	0.02
EDBR058	EDBR058	0.00714321	0.0155605	0.0227038	0.000463647	Ella's Kitchen	Banana Multigrain Baby Rice	Tesco, Knocknagoney	2017-10-24	An organic banana, maize + quinoa baby rice.	4+ months	125g	6g		08:28:00	2018-07-01	Mix 6g (1 dessert spoon) of baby rice with 45ml of baby's usual warmed milk.	EU- GB-ORG-02	Ella's Kitchen	RG9 4QG, UK	5 060107 338692	19917					Organic Maize flour 60%, Organic Rice flour 25%, Organic dried bananas 14%, Organic Quinoa flour 1%, Thiamin Vitamin B1 <0.01%.	May contain soya and milk.	1486	214	351	51	2.5	1.7	0.3	0.7	77.2	8.1	8.7	3.9	7.3	0.7	8.5	1.1	<0.01	<0.01	<0.01	0.02
EDBR059	EDBR059	0.0332803	0.0904568	0.123737	0.000463647	HiPP Organic	100% Baby Rice	Boots Pharmacy, Donegall Place, Belfast	2017-10-04	Flakes of cooked rice	4+ months	160g	1.3g (1 level tsp)		19:36:00	2018-11-30	Mix 1 level tsp of baby rice with about 1tbsp (15ml) baby's usual milk warmed.	HR-EKO-07 Product of Croatia	HiPP UK Ltd	Hurst Grove, Sandford Lane, Hurst, Reading, RG10 0SQ	4 062300 076938	6005292	211B	FS3 1/16 05_1891EM			Organic rice flour 100%, Thiamin Vitamin B1.		1608		379		0.7		0.1		85.1		0.3		1.4		7.3		<0.05		<0.05
EDBR060	EDBR060	0.0205019	0.0544264	0.0749283	0.000540267	HiPP Organic	100% Baby Rice	Boots Pharmacy, Sprucefield	2017-10-06	Flakes of cooked rice	4+ months	160g	1.3g (1 level tsp)		12:03:00	2018-12-31	Mix 1 level tsp of baby rice with about 1tbsp (15ml) baby's usual milk warmed.	HR-EKO-07 Product of Croatia	HiPP UK Ltd	Hurst Grove, Sandford Lane, Hurst, Reading, RG10 0SQ	4 062300 076938	6005677	237B	FS3 1/16 05_1891EM			Organic rice flour 100%, Thiamin Vitamin B1.		1608		379		0.7		0.1		85.1		0.3		1.4		7.3		<0.05		<0.05
EDBR061	EDBR061	0.0352644	0.0832667	0.118531	0.000654386	HiPP Organic	100% Baby Rice	Boots Pharmacy, Boucher Road, Belfast	2017-10-11	Flakes of cooked rice	4+ months	160g	1.3g (1 level tsp)		18:50:00	2018-11-30	Mix 1 level tsp of baby rice with about 1tbsp (15ml) baby's usual milk warmed.	HR-EKO-07 Product of Croatia	HiPP UK Ltd	Hurst Grove, Sandford Lane, Hurst, Reading, RG10 0SQ	4 062300 076938	6005292	211B	FS3 1/16 05_1891EM			Organic rice flour 100%, Thiamin Vitamin B1.		1608		379		0.7		0.1		85.1		0.3		1.4		7.3		<0.05		<0.05
EDBR062	EDBR062	0.0781289	0.183188	0.261317	0.000654386	Marks & Spencer Made without Wheat	Rice Porridge	Marks & Spencer, Forestside	2017-10-06	Gluten Free brown rice flakes and ground maize porridge.	Any	320g	40g		07:34:00	2018-05-01	Shake schet gently, empty into a bowl ad add 200ml semi-skimmed milk, boil for 2-4 mins.	Made in UK.	Marks and Spencer plc	PO Box 3339 Chester, CH99 9QS, United Kingdom	M 0018 999 S	7122	854452	346700_66024_006 97071623 854452 1			Brown rice flakes 65%, Maize grits 35%.	May contain Nuts	1448	579	342	137	1.6	0.6	0.3	0.1	73	29.2	0.6	0.2	3.6	1.4	7	2.8			0.08	0.03
EDBR063	EDBR063	0.0347336	0.0645516	0.100217	0.000463647	Deliciously Free From by Sainsbury's	Rice Flake Porridge	Sainsbury's, Forestside	2017-10-06	Rice flake porridge	Any	450g	50g		08:21:00	2018-06-07	Boil 50g rice flakes with 250ml water or 200ml semi-skimmed milk or milk free alternative for 3-5 mins.	Packed in UK.	Sainsbury's Supermarkets Ltd	London EC1N 2HT	0023 2562	7791927	D0108	9347			Rice flakes		1512	756	356	178	<0.5	<0.5	<0.1	<0.1	81	40.5	<0.5	<0.5	0.6	<0.5	6.8	3.4			0.09	0.04
EDBR064	EDBR064	0.026581	0.0606616	0.0872426	0.000540267	Deliciously Free From by Sainsbury's	Rice Flake Porridge	Sainsbury's, Sprucefield	2017-10-06	Rice flake porridge	Any	450g	50g		08:20:00	2018-06-07	Boil 50g rice flakes with 250ml water or 200ml semi-skimmed milk or milk free alternative for 3-5 mins.	Packed in UK.	Sainsbury's Supermarkets Ltd	London EC1N 2HT	0023 2562	7791927	D0108	9347			Rice flakes		1512	756	356	178	<0.5	<0.5	<0.1	<0.1	81	40.5	<0.5	<0.5	0.6	<0.5	6.8	3.4			0.09	0.04
EDBR065	EDBR065	0.0329593	0.0536625	0.0866218	0.000654386	Deliciously Free From by Sainsbury's	Rice Flake Porridge	Sainsbury's, West Belfast	2017-10-11	Rice flake porridge	Any	450g	50g		23:39:00	2018-06-11	Boil 50g rice flakes with 250ml water or 200ml semi-skimmed milk or milk free alternative for 3-5 mins.	Packed in UK.	Sainsbury's Supermarkets Ltd	London EC1N 2HT	0023 2562	7791927	D0108	3.16	9233		Rice flakes		1512	756	356	178	<0.5	<0.5	<0.1	<0.1	81	40.5	<0.5	<0.5	0.6	<0.5	6.8	3.4			0.09	0.04
EDBR066	EDBR066	0.0704126	0.0919496	0.162362	0.000540267	Delicious Alchemy	Rice Flake Porridge	Tesco, Enniskillen	2017-10-02	Gluten and Dairy Free Rice Flake Porridge	Any	450g	50g		16:21:00	2018-06-15	Boil 50g rice flakes with 250ml water or 200ml semi-skimmed milk or milk free alternative for 3-5 mins.	Produce of more than one country. Packed in UK	Delicious Alchemy Ltd.	4 Atlas Way, Sheffield S4 7QQ, UK	5 060144 950147	9393					Gluten Free Rice Flakes		1512	1150	356	272	0.4	3.6	0.1	2.3	81	49.5	0.1	9.1	0.6	0.3	6.8	10.2			0.08	0.24
EDBR067	EDBR067	0.0193428	0.093002	0.112345	0.000540267	Delicious Alchemy	Rice Flake Porridge	Tesco, Knocknagoney	2017-10-24	Gluten and Dairy Free Rice Flake Porridge	Any	450g	50g		15:43:00	2018-06-15	Boil 50g rice flakes with 250ml water or 200ml semi-skimmed milk or milk free alternative for 3-5 mins.	Produce of more than one country. Packed in UK	Delicious Alchemy Ltd.	4 Atlas Way, Sheffield S4 7QQ, UK	5 060144 950147	9392					Gluten Free Rice Flakes		1512	1150	356	272	0.4	3.6	0.1	2.3	81	49.5	0.1	9.1	0.6	0.3	6.8	10.2			0.08	0.24
EDBR068	EDBR068	0.0202931	0.102282	0.122575	0.000540267	Big Oz	Organic, Gluten Free, Brown Rice Flakes	Eatwell Foods, Lisburn Road	2017-10-11	Rolled wholegrain cereal		500g	50g			2017-08-15	Mix 50g brown rice flakes with 250-300ml water or milk and mcrowave for 1 minute.	UK using grains from more than one country.	Big Oz Industries Limited	Shears Way, Brooklands Close, Sunbury, Middlesex TQ16 7EE	5 060044 770784	030116EUR					Organic Brown Rice 100%	Made in a nut free environment	1528	764	362	181	4.5	2.25	1	0.5	74.6	37.3	1.1	0.55	4.7	2.35	8	4			0.01	0.006
EDBR069	EDBR069	0.0023442	0.00304183	0.00538603	0.000540267	Nutricia Aptamil with Pronutavi+	Multigrain Cereal	Boots Pharmacy, Donegall Place, Belfast	2017-10-04	Multigrain cereal with milk for babies from 7+ months	7+ months	200g	28g		09:56:00	2018-04-30	Mix 1 spoonful of cereal with 1 1/2 spoonful warm, previously boiled water.	EU	Nutricia Ltd	White Horse Business Park, Trowbridge, Wiltshire, BA14 0XQ Or Nutricia Ireland, Block 1, Deansgrange Business Park, Deansgrange, Co. Dublin	5 900852 921254	11010515.006_V4	101020219	175484 2	210082		Demineralised whey powder from milk 32%, Milled cereals 30% (wholegrain wheat contains gluten 21%, Rice 4%, Wholegrain oats contains gluten 2%, Wholegrain millet 2%), Skimmed milk powder 20%, Vegetable fat (Palm oil, rapeseed oil, coconut oil, sunflower oil contains soy lecithin), Olgiosaccharides (Galacto-oligosaccharides GOS from milk, Frucot-oligosaccharides FOS), Rice crispies (Rice, corn, wh…	Milk, Wheat, Oats (gluten), Soy	1844	520	438	124	12.7	3.6	5	1.4	63.9	18	36.9	10.4	5	1.4	14.6	4.1			0.25	0.07	419
EDBR070	EDBR070	0.00416397	0.00689768	0.0110617	0.000654386	Nutricia Aptamil with Pronutavi+	Multigrain Cereal	Tesco, Enniskillen	2017-10-02	Multigrain cereal with milk for babies from 7+ months	7+ months	200g	28g		09:09:00	2018-04-30	Mix 1 spoonful of cereal with 1 1/2 spoonful warm, previously boiled water.	EU	Nutricia Ltd	White Horse Business Park, Trowbridge, Wiltshire, BA14 0XQ Or Nutricia Ireland, Block 1, Deansgrange Business Park, Deansgrange, Co. Dublin	5 900852 921254	11010515.006_V4	101020219	175484 2	210082		Demineralised whey powder from milk 32%, Milled cereals 30% (wholegrain wheat contains gluten 21%, Rice 4%, Wholegrain oats contains gluten 2%, Wholegrain millet 2%), Skimmed milk powder 20%, Vegetable fat (Palm oil, rapeseed oil, coconut oil, sunflower oil contains soy lecithin), Olgiosaccharides (Galacto-oligosaccharides GOS from milk, Frucot-oligosaccharides FOS), Rice crispies (Rice, corn, wh…	Milk, Wheat, Oats (gluten), Soy	1844	520	438	124	12.7	3.6	5	1.4	63.9	18	36.9	10.4	5	1.4	14.6	4.1			0.25	0.07	419
EDBR071	EDBR071	0.00812948	0.0147497	0.0228792	0.000463647	Nutricia Aptamil with Pronutavi+	Multigrain Cereal	Sainsbury's, West Belfast	2017-10-11	Multigrain cereal with milk for babies from 7+ months	7+ months	200g	28g		03:25:00	2018-01-31	Mix 1 spoonful of cereal with 1 1/2 spoonful warm, previously boiled water.	EU	Nutricia Ltd	White Horse Business Park, Trowbridge, Wiltshire, BA14 0XQ Or Nutricia Ireland, Block 1, Deansgrange Business Park, Deansgrange, Co. Dublin	5 900852 921254	10072989	11010515.006_v4	172384 2	210082		Demineralised whey powder from milk 32%, Milled cereals 30% (wholegrain wheat contains gluten 21%, Rice 4%, Wholegrain oats contains gluten 2%, Wholegrain millet 2%), Skimmed milk powder 20%, Vegetable fat (Palm oil, rapeseed oil, coconut oil, sunflower oil contains soy lecithin), Olgiosaccharides (Galacto-oligosaccharides GOS from milk, Frucot-oligosaccharides FOS), Rice crispies (Rice, corn, wh…	Milk, Wheat, Oats (gluten), Soy	1844	520	438	124	12.7	3.6	5	1.4	63.9	18	36.9	10.4	5	1.4	14.6	4.1			0.25	0.07	419
EDBR072	EDBR072	0.00539558	0.00727699	0.0126726	0.000540267	Nutricia Aptamil with Pronutavi+	Multigrain & Apple Cereal	Boots Pharmacy, Donegall Place, Belfast	2017-10-04	Cereals with milk and apple for babies from 7+ months.	7+ months	200g	30g		19:56:00	2018-08-29	Mix 1 spoonful of cereal with 2 1/2 spoonfuls of warm, previously boiled water.	EU	Nutricia Ltd	White Horse Business Park, Trowbridge, Wiltshire, BA14 0XQ Or Nutricia Ireland, Block 1, Deansgrange Business Park, Deansgrange, Co. Dublin	5 900852 921230	Mat. Nr. 10298041	621737	11017914.003_V2	04158-033-001 10298041	137193_P8.pwl 9	Milled cereals 32% (Wholegrain wheat 22% contains gluten, Rice 5%, Wheat 3% contains gluten, Rye contains gluten, Wholegrain barley contains gluten, Millet, Spelt contains gluten), Demineralised whey powder from milk 25%, Skimmed milk powder 16%, Apple powder 10%, Vegetable fat (Palm oil, rapeseed oil, coconut oil, sunflower oil contains soy lecithin), Oligosaccharides (Galacto-oligosaccharides G…	Wheat, Oats, Rye, Barley, Spelt, Milk and Soy.	1751	525	416	125	10.6	3.2	4	1.2	63.4	19	38.9	11.7	7.6	2.3	12.9	3.9			0.2	0.06	423
EDBR073	EDBR073	0.0074885	0.0101734	0.0176619	0.000463647	Nutricia Aptamil with Pronutavi+	Multigrain & Apple Cereal	Sainsbury's, Rushmere Shopping Centre, Craigavon	2017-10-20	Cereals with milk and apple for babies from 7+ months.	7+ months	200g	30g		16:34:00	2018-08-29	Mix 1 spoonful of cereal with 2 1/2 spoonfuls of warm, previously boiled water.	EU	Nutricia Ltd	White Horse Business Park, Trowbridge, Wiltshire, BA14 0XQ Or Nutricia Ireland, Block 1, Deansgrange Business Park, Deansgrange, Co. Dublin	5 900852 921230	Mat. Nr. 10298041	621737	11017914.003_V2	04158-033-001 10298041	137193_P8.pwl 9	Milled cereals 32% (Wholegrain wheat 22% contains gluten, Rice 5%, Wheat 3% contains gluten, Rye contains gluten, Wholegrain barley contains gluten, Millet, Spelt contains gluten), Demineralised whey powder from milk 25%, Skimmed milk powder 16%, Apple powder 10%, Vegetable fat (Palm oil, rapeseed oil, coconut oil, sunflower oil contains soy lecithin), Oligosaccharides (Galacto-oligosaccharides G…	Wheat, Oats, Rye, Barley, Spelt, Milk and Soy.	1751	525	416	125	10.6	3.2	4	1.2	63.4	19	38.9	11.7	7.6	2.3	12.9	3.9			0.2	0.06	423
EDBR074	EDBR074	0.00463467	0.00612171	0.0107564	0.000540267	Nutricia Aptamil with Pronutavi+	Multigrain & Apple Cereal	Tesco, Enniskillen	2017-10-21	Cereals with milk and apple for babies from 7+ months.	7+ months	200g	30g		01:20:00	2018-12-19	Mix 1 spoonful of cereal with 2 1/2 spoonfuls of warm, previously boiled water.	EU	Nutricia Ltd	White Horse Business Park, Trowbridge, Wiltshire, BA14 0XQ Or Nutricia Ireland, Block 1, Deansgrange Business Park, Deansgrange, Co. Dublin	5 900852 921230	Mat. Nr. 10298041	621737	11017914.003_V2	04158-033-001 10298041	137412_P5.pwl 10
EDBR075	EDBR075	0.00494463	0.00753401	0.0124786	0.000463647	Nutricia Aptamil with Pronutavi+	Multigrain & Berry Cereal	Boots Pharmacy, Donegall Place, Belfast	2017-10-04	Multigrain cereals with milk, banana, apple & blackcurrant, for babies from 7+ months.	7+ months	200g	26g		09:33:00	2018-08-09	Mix 1 spoonful of cereal with 2 spoonfuls of warm, previously boiled water and stir.	EU	Nutricia Ltd	White Horse Business Park, Trowbridge, Wiltshire, BA14 0XQ Or Nutricia Ireland, Block 1, Deansgrange Business Park, Deansgrange, Co. Dublin	5 900852 921261	101025842	06A	11010561.005_V4	176438 6	210081 10317577	Demineralised whey powder from milk 29%, Milled cereals 27% (Wholegrain wheat contain gluten 19%, Rice 5%, Wholegrain oats contains gluten 2%, Wholegrain millet 2%), Skimmed milk powder 18%, Vegetable fat (Palm oil, rapeseed oil, coconut oil, sunflower oil contains soy lecithin), Banana 6%, Oligosaccharides (Galacto-oligosaccharides GOS from milk, Fructo-oligosaccharides FOS), Apple 2%, Blackcurr…	Milk, Wheat, Oats, Soy.	1817	467	432	111	11.7	3	4.6	1.2	65.4	16.8	38.7	10	5.1	1.3	13.6	3.5			0.2	0.06	422
EDBR076	EDBR076	0.00462639	0.0078448	0.0124712	0.000654386	Nutricia Aptamil with Pronutavi+	Multigrain & Berry Cereal	Sainsbury's, Rushmere Shopping Centre, Craigavon	2017-10-20	Multigrain cereals with milk, banana, apple & blackcurrant, for babies from 7+ months.	7+ months	200g	26g		09:11:00	2018-08-09	Mix 1 spoonful of cereal with 2 spoonfuls of warm, previously boiled water and stir.	EU	Nutricia Ltd	White Horse Business Park, Trowbridge, Wiltshire, BA14 0XQ Or Nutricia Ireland, Block 1, Deansgrange Business Park, Deansgrange, Co. Dublin	5 900852 921261	101025842	06B	176438 1	210081 10317577		Demineralised whey powder from milk 29%, Milled cereals 27% (Wholegrain wheat contain gluten 19%, Rice 5%, Wholegrain oats contains gluten 2%, Wholegrain millet 2%), Skimmed milk powder 18%, Vegetable fat (Palm oil, rapeseed oil, coconut oil, sunflower oil contains soy lecithin), Banana 6%, Oligosaccharides (Galacto-oligosaccharides GOS from milk, Fructo-oligosaccharides FOS), Apple 2%, Blackcurr…	Milk, Wheat, Oats, Soy.	1817	467	432	111	11.7	3	4.6	1.2	65.4	16.8	38.7	10	5.1	1.3	13.6	3.5			0.2	0.06	422
EDBR077	EDBR077	0.00214322	0.00656835	0.00871157	0.000540267	Nutricia Aptamil with Pronutavi+	Multigrain & Berry Cereal	Tesco, Lisburn Road	2017-10-20	Multigrain cereals with milk, banana, apple & blackcurrant, for babies from 7+ months.	7+ months	200g	26g		20:48:00	2018-06-22	Mix 1 spoonful of cereal with 2 spoonfuls of warm, previously boiled water and stir.	EU	Nutricia Ltd	White Horse Business Park, Trowbridge, Wiltshire, BA14 0XQ Or Nutricia Ireland, Block 1, Deansgrange Business Park, Deansgrange, Co. Dublin	5 900852 921261	101017895	07A	174329 5	210081		Demineralised whey powder from milk 29%, Milled cereals 27% (Wholegrain wheat contain gluten 19%, Rice 5%, Wholegrain oats contains gluten 2%, Wholegrain millet 2%), Skimmed milk powder 18%, Vegetable fat (Palm oil, rapeseed oil, coconut oil, sunflower oil contains soy lecithin), Banana 6%, Oligosaccharides (Galacto-oligosaccharides GOS from milk, Fructo-oligosaccharides FOS), Apple 2%, Blackcurr…	Milk, Wheat, Oats, Soy.	1817	467	432	111	11.7	3	4.6	1.2	65.4	16.8	38.7	10	5.1	1.3	13.6	3.5			0.2	0.06	422
EDBR078	EDBR078	0.0453398	0.037038	0.0823778	0.000540267	Cow & Gate	Tropical Fruit Cereal	Boots Pharmacy, Donegall Place, Belfast	2017-10-04	A blend of rice & corn with mixed tropical fruits.	7+ months	200g	25g		13:52:00	2019-04-24	Mix 25g (approx 4 level tbsp)cereal with 200ml baby's usual milk and serve.	EU	Cow & Gate	Trowbridge, BA14 0XQ Or Cow & Gate Ireland, Deansgrange Business Park, Co. Dublin	5 051594 002036	10312680	11010392.004_V2	04158-034-002 10312680	137004_P2.pwl 6		Milled cereals 76% (Rice 46%, Corn 30%), Fruit 23% (Banana, Pineapple, Apricot, Passion fruit), Maltodextrin, Minerals (Iron, Zinc), Vitamins (Vitamin C, Vitamin E, Vitamin D3, Vitamin A, Pantothenic Acid, Biotin, Vitamin B1), Emulsifier (Sunflower lecithin).	May contain traces of milk and soy.	1606	973	378	231	1.1	6.3	0.3	2.7	83.8	38.2	14.6	20.6	2.8	1.9	6.9	4.5			0.03	0.09	270
EDBR079	EDBR079	<LOD	<LOD	0	0.000540267	Cow & Gate	Tropical Fruit Cereal	Sainsbury's, Rushmere Shopping Centre, Craigavon	2017-10-20	A blend of rice & corn with mixed tropical fruits.	7+ months	200g	25g		18:51:00	2018-11-06	Mix 25g (approx 4 level tbsp)cereal with 200ml baby's usual milk and serve.	EU	Cow & Gate	Trowbridge, BA14 0XQ Or Cow & Gate Ireland, Deansgrange Business Park, Co. Dublin	5 051594 002036	10281716	11010392.002_V1				Milled cereals 76% (Rice 46%, Corn 30%), Fruit 23% (Banana, Pineapple, Apricot, Passion fruit), Maltodextrin, Minerals (Iron, Zinc), Vitamins (Vitamin C, Vitamin E, Vitamin D3, Vitamin A, Pantothenic Acid, Biotin, Vitamin B1), Emulsifier (Sunflower lecithin).	May contain traces of milk and soy.	1606	973	378	231	1.1	6.3	0.3	2.7	83.8	38.2	14.6	20.6	2.8	1.9	6.9	4.5			0.03	0.09	270
EDBR080	EDBR080	0.0467689	0.0404943	0.0887872	0.000463647	Cow & Gate	Tropical Fruit Cereal	Asda, Enniskillen	2017-10-21	A blend of rice & corn with mixed tropical fruits.	7+ months	200g	25g		11:48:00	2019-04-25	Mix 25g (approx 4 level tbsp)cereal with 200ml baby's usual milk and serve.	EU	Cow & Gate	Trowbridge, BA14 0XQ Or Cow & Gate Ireland, Deansgrange Business Park, Co. Dublin	5 051594 002036	10312680	11010392.004_V2	04158-034-002 10312680	137193_P8.pwl 10
EDBR081	EDBR081	<LOD	0.008958	0.008958	0.000540267	Cow & Gate	Fruity Crunch Cereal	Boots Pharmacy, Donegall Place, Belfast	2017-10-04	A blend of 7 cereals, cornflakes & fruit.	10+ months	250g	30g		03:11:00	2018-07-24	Mix 30g (approx 5 level tbsp) cereal with 200ml baby's usual milk.	EU	Cow & Gate	Trowbridge, BA14 0XQ Or Cow & Gate Ireland, Deansgrange Business Park, Co. Dublin	5 000378 999345	10312676	11010329.006_V2	04158-035-002 10312676	137193_P3.pwl 8		Milled cereal 63% (Wholegrain wheat contains gluten, Wholegrain oats contains gluten, Rice, Rye contains gluten, Corn, Wholegrain barley contains gluten, Wholegrain millet), Cornflakes 18%, Fruit 17% (Banana flakes, Apple, Orange), Maltodextrin, Minerals (Iron, Zinc), Vitamins (Vitamin C, Vitamin E, Vitamin D3, Vitamin A, Pantothenic acid, Biotin, Vitamin B1).	Wheat, Oats, Rye, Barley, may contain traces of milk and soy.	1560	1040	368	247	1.5	6.5	0.2	2.7	75.1	39.7	12.4	20.7	8	3.6	9.6	5.7			0.02	0.09	297
EDBR082	EDBR082	0.00201966	0.00833522	0.0103549	0.000654386	Cow & Gate	Fruity Crunch Cereal	Sainsbury's, Rushmere Shopping Centre, Craigavon	2017-10-20	A blend of 7 cereals, cornflakes & fruit.	10+ months	250g	30g		07:06:00	2018-05-02	Mix 30g (approx 5 level tbsp) cereal with 200ml baby's usual milk.	EU	Cow & Gate	Trowbridge, BA14 0XQ Or Cow & Gate Ireland, Deansgrange Business Park, Co. Dublin	5 000378 999345	10312676	11010329.006_V2	04158-035-002 10312676	137004_P1.pwl 9		Milled cereal 63% (Wholegrain wheat contains gluten, Wholegrain oats contains gluten, Rice, Rye contains gluten, Corn, Wholegrain barley contains gluten, Wholegrain millet), Cornflakes 18%, Fruit 17% (Banana flakes, Apple, Orange), Maltodextrin, Minerals (Iron, Zinc), Vitamins (Vitamin C, Vitamin E, Vitamin D3, Vitamin A, Pantothenic acid, Biotin, Vitamin B1).	Wheat, Oats, Rye, Barley, may contain traces of milk and soy.	1560	1040	368	247	1.5	6.5	0.2	2.7	75.1	39.7	12.4	20.7	8	3.6	9.6	5.7			0.02	0.09	297
EDBR083	EDBR083	<LOD	0.00822673	0.00822673	0.000540267	Cow & Gate	Fruity Crunch Cereal	Asda, Enniskillen	2017-10-21	A blend of 7 cereals, cornflakes & fruit.	10+ months	250g	30g		14:26:00	2018-09-13	Mix 30g (approx 5 level tbsp) cereal with 200ml baby's usual milk.	EU	Cow & Gate	Trowbridge, BA14 0XQ Or Cow & Gate Ireland, Deansgrange Business Park, Co. Dublin	5 000378 999345	10312676	11010329.006_V2	04158-035-002 10312676	137193_P3.pwl 3		Milled cereal 63% (Wholegrain wheat contains gluten, Wholegrain oats contains gluten, Rice, Rye contains gluten, Corn, Wholegrain barley contains gluten, Wholegrain millet), Cornflakes 18%, Fruit 17% (Banana flakes, Apple, Orange), Maltodextrin, Minerals (Iron, Zinc), Vitamins (Vitamin C, Vitamin E, Vitamin D3, Vitamin A, Pantothenic acid, Biotin, Vitamin B1).	Wheat, Oats, Rye, Barley, may contain traces of milk and soy.	1560	1040	368	247	1.5	6.5	0.2	2.7	75.1	39.7	12.4	20.7	8	3.6	9.6	5.7			0.02	0.09	297
EDBR084	EDBR084	<LOD	0.00775385	0.00775385	0.000654386	Cow & Gate	My First Muesli	Boots Pharmacy, Donegall Place, Belfast	2017-10-04	Cereals with raisins, mixed fruit & hazelnuts.	10+ months	330g	35g		21:57:00	2018-09-24	Mix 4 heaped tbsp cereal with 90ml baby's usual milk.	EU	Cow & Gate	Trowbridge, BA14 0XQ Or Cow & Gate Ireland, Deansgrange Business Park, Co. Dublin	5 00378 999420	1170030.0009_V12	QG	02 223203			Milled cereals 68% (Oats contains gluten 58%, Wheat contains gluten 10%, Rice, Millet, Barley contains gluten, Corn, Rye contains gluten), Fruits 29% (Raisins 14%, Apples 10%, Prunes 2%, Banana 2%, Apricot 1%), Ground hazelnuts 1.5%, Maltodextrin, Minerals (Calcium, Iron, Zinc), Vitamins (Vitamin C, Niacin, VItamin E, Pantothenic acid, Vitamin B6, Vitamin B1, Vitamin A, Folic Acid, Vitamin D3, Bi…	Wheat, Barley,Oats, Rye (contain gluten), Hazelnuts.	1534	680	367	163	5.4	5	1	2.4	64.7	26.7	18.8	10.6	8.4	2.9	10.1	6.7			0.08	0.13	264
EDBR085	EDBR085	<LOD	0.00437166	0.00437166	0.000540267	Cow & Gate	My First Muesli	Sainsbury's, Rushmere Shopping Centre, Craigavon	2017-10-20	Cereals with raisins, mixed fruit & hazelnuts.	10+ months	330g	35g		08:02:00	2018-08-13	Mix 4 heaped tbsp cereal with 90ml baby's usual milk.	EU	Cow & Gate	Trowbridge, BA14 0XQ Or Cow & Gate Ireland, Deansgrange Business Park, Co. Dublin	5 00378 999420	1170030.0009_V12	IF	02 223203			Milled cereals 68% (Oats contains gluten 58%, Wheat contains gluten 10%, Rice, Millet, Barley contains gluten, Corn, Rye contains gluten), Fruits 29% (Raisins 14%, Apples 10%, Prunes 2%, Banana 2%, Apricot 1%), Ground hazelnuts 1.5%, Maltodextrin, Minerals (Calcium, Iron, Zinc), Vitamins (Vitamin C, Niacin, VItamin E, Pantothenic acid, Vitamin B6, Vitamin B1, Vitamin A, Folic Acid, Vitamin D3, Bi…	Wheat, Barley,Oats, Rye (contain gluten), Hazelnuts.	1534	680	367	163	5.4	5	1	2.4	64.7	26.7	18.8	10.6	8.4	2.9	10.1	6.7			0.08	0.13	264
EDBR086	EDBR086	<LOD	0.00125827	0.00125827	0.000540267	Cow & Gate	My First Muesli	Tesco, Lisburn Road	2017-10-20	Cereals with raisins, mixed fruit & hazelnuts.	10+ months	330g	35g		16:53:00	2018-05-06	Mix 4 heaped tbsp cereal with 90ml baby's usual milk.	EU	Cow & Gate	Trowbridge, BA14 0XQ Or Cow & Gate Ireland, Deansgrange Business Park, Co. Dublin	5 00378 999420	1170030.0009_V12	FC	02 223203			Milled cereals 68% (Oats contains gluten 58%, Wheat contains gluten 10%, Rice, Millet, Barley contains gluten, Corn, Rye contains gluten), Fruits 29% (Raisins 14%, Apples 10%, Prunes 2%, Banana 2%, Apricot 1%), Ground hazelnuts 1.5%, Maltodextrin, Minerals (Calcium, Iron, Zinc), Vitamins (Vitamin C, Niacin, VItamin E, Pantothenic acid, Vitamin B6, Vitamin B1, Vitamin A, Folic Acid, Vitamin D3, Bi…	Wheat, Barley,Oats, Rye (contain gluten), Hazelnuts.	1534	680	367	163	5.4	5	1	2.4	64.7	26.7	18.8	10.6	8.4	2.9	10.1	6.7			0.08	0.13	264
EDBR087	EDBR087	0.000790291	0.00870074	0.00949103	0.000654386	Cow & Gate	My First Banana Muesli	Boots Pharmacy, Donegall Place, Belfast	2017-10-04	Cereals with banana, dried fruit & hazelnuts.	10+ months	330g	35g		11:23:00	2018-09-11	Mix 4 heaped tbsp cereal with 90ml baby's usual milk.	EU	Cow & Gate	Trowbridge, BA14 0XQ Or Cow & Gate Ireland, Deansgrange Business Park, Co. Dublin	5 051594 001077	1170060.0006_V7	HG	02 223205			Milled cereals 65% (Oats contains gluten 56%, Wheat contains gluten 9%, Rice, Millet, Barley contains gluten, Corn, Rye contains gluten), Fruit 31% (Banana 15%, Raisins 12%, Prunes 4%, Ground hazelnuts 3%, Maltodextrin, Minerals (Calcium, Iron, Zinc), Vitamins (Vitamin C, Niacin, Vitamin E, Pantothenic acid, Vitamin B6, Vitamin B1, Vitamin A, Folic acid, Vitamin D3, Biotin)	Wheat, Barley, Rye (contain gluten), hazelnuts.	1527	681	365	163	6	5.2	1	2.4	64.2	26.5	19.2	10.8	6.9	2.4	10.2	6.7			0.03	0.13	264
EDBR088	EDBR088	<LOD	0.0048673	0.0048673	0.000540267	Cow & Gate	My First Banana Muesli	Tesco, Enniskillen	2017-10-21	Cereals with banana, dried fruit & hazelnuts.	10+ months	330g	35g		12:34:00	2018-07-31	Mix 4 heaped tbsp cereal with 90ml baby's usual milk.	EU	Cow & Gate	Trowbridge, BA14 0XQ Or Cow & Gate Ireland, Deansgrange Business Park, Co. Dublin	5 051594 001077	1170060.0006_V7	AF	2223205			Milled cereals 65% (Oats contains gluten 56%, Wheat contains gluten 9%, Rice, Millet, Barley contains gluten, Corn, Rye contains gluten), Fruit 31% (Banana 15%, Raisins 12%, Prunes 4%, Ground hazelnuts 3%, Maltodextrin, Minerals (Calcium, Iron, Zinc), Vitamins (Vitamin C, Niacin, Vitamin E, Pantothenic acid, Vitamin B6, Vitamin B1, Vitamin A, Folic acid, Vitamin D3, Biotin)	Wheat, Barley, Rye (contain gluten), hazelnuts.	1527	681	365	163	6	5.2	1	2.4	64.2	26.5	19.2	10.8	6.9	2.4	10.2	6.7			0.03	0.13	264
EDBR089	EDBR089	0.000684257	0.00980042	0.0104847	0.000654386	Cow & Gate	My First Banana Muesli	Asda, Enniskillen	2017-10-21	Cereals with banana, dried fruit & hazelnuts.	10+ months	330g	35g		15:21:00	2018-10-30	Mix 4 heaped tbsp cereal with 90ml baby's usual milk.	EU	Cow & Gate	Trowbridge, BA14 0XQ Or Cow & Gate Ireland, Deansgrange Business Park, Co. Dublin	5 051594 001077	1170060.0006_V7	UH	2223205			Milled cereals 65% (Oats contains gluten 56%, Wheat contains gluten 9%, Rice, Millet, Barley contains gluten, Corn, Rye contains gluten), Fruit 31% (Banana 15%, Raisins 12%, Prunes 4%, Ground hazelnuts 3%, Maltodextrin, Minerals (Calcium, Iron, Zinc), Vitamins (Vitamin C, Niacin, Vitamin E, Pantothenic acid, Vitamin B6, Vitamin B1, Vitamin A, Folic acid, Vitamin D3, Biotin)	Wheat, Barley, Rye (contain gluten), hazelnuts.	1527	681	365	163	6	5.2	1	2.4	64.2	26.5	19.2	10.8	6.9	2.4	10.2	6.7			0.03	0.13	264
EDBR090	EDBR090	<LOD	0.0059283	0.0059283	0.000540267	Boots Baby Organic	Fruit & Muesli	Boots Pharmacy, Donegall Place, Belfast	2017-10-04	Fruit & muesli dried baby food with added vitamin B1.	7+months	250g	35g			2018-05-29	Add 35g (6tbsp) cereal to 210ml (14 tbsp) baby's usual milk	Switzerland	The Boots Company PLC	Nottingham, England NG2 3AA	0141 0518	14-10-512	L227				Organic Oat Flakes 68%, Organic Banana Flakes (Wholemeal flour (Wheat, Rye, Barley), Banana Puree 5%, Apple (4.75%), Thiamin (non-organic)), Organic Apple Flakes (Apple 2%, Rice Flour, Apple Juice Conentrate), Organic Orange Flakes (2%)	Cereals containing gluten (oat, wheat, rye, barley), may also contain milk, soya, almonds, hazelnuts, pean nuts, cashew nuts, sesame.	1570		372		5		1		65		10		9		12		0.004		0.01
EDBR091	EDBR091	<LOD	0.00326676	0.00326676	0.000463647	HEINZ	Strawberry, Raspberry & Blueberry Muesli	Boots Pharmacy, Donegall Place, Belfast	2017-10-04	Strawberry, Raspbeery & Blueberry Muesli with chewy pieces.	10+ months	200g	25g		07:53:00	2018-02-01	Add 4 spoons of warm or cold milk to 1 spoon of cereal in a bowl and stir. Allow to stand for approximately 3 minutes so the pieces soften. Check temperature before serving.	England	Heinz Foods UK Ltd	Hayes, Middx. UB4 8AL	5 000157 071767	L16327KR001					Oat Flakes, Flours (Wheat, Maize, Rice, Millet), Dried Fruit (Apple, Strawberries, Raspberries, Blueberries), Sugar, Maize Starch, Calcium Carbonate, Natural Flavouring, Vitamin C, Iron Pyrophosphate, Niacin, Zinc Sulphate, Vitamin E, Riboflavin, Vitamin B6, Thiamin, Vitamin A, Folic Acid, VItamin D, VItamin B12.	Wheat, may contain milk.	1557	575	369	137	5.9	3.9	0.9	1.7	63.5	19.2	6.4	4.9	8.2	2	11.4	5.2	0.004	0.03	0.01	0.08	450
EDBR092	EDBR092	<LOD	0.00453572	0.00453572	0.000540267	HEINZ	Strawberry, Raspberry & Blueberry Muesli	Asda, Enniskillen	2017-10-21	Strawberry, Raspbeery & Blueberry Muesli with chewy pieces.	10+ months	200g	25g		09:36:00	2018-02-01	Add 4 spoons of warm or cold milk to 1 spoon of cereal in a bowl and stir. Allow to stand for approximately 3 minutes so the pieces soften. Check temperature before serving.	England	Heinz Foods UK Ltd	Hayes, Middx. UB4 8AL	5 000157 071767	L16327KR001					Oat Flakes, Flours (Wheat, Maize, Rice, Millet), Dried Fruit (Apple, Strawberries, Raspberries, Blueberries), Sugar, Maize Starch, Calcium Carbonate, Natural Flavouring, Vitamin C, Iron Pyrophosphate, Niacin, Zinc Sulphate, Vitamin E, Riboflavin, Vitamin B6, Thiamin, Vitamin A, Folic Acid, VItamin D, VItamin B12.	Wheat, may contain milk.	1557	575	369	137	5.9	3.9	0.9	1.7	63.5	19.2	6.4	4.9	8.2	2	11.4	5.2	0.004	0.03	0.01	0.08	450
EDBR093	EDBR093	0.000584794	0.00314549	0.00373029	0.000463647	HEINZ	Apricot & Peach Muesli	Boots Pharmacy, Donegall Place, Belfast	2017-10-04	Apricot & Peach muesli with chewy pieces.	10+ months	200g	25g		08:11:00	2017-12-01	Add 4 spoons of warm or cold milk to 1 spoon of cereal in a bowl and stir. Allow to stand for approximately 3 minutes so the pieces soften. Check temperature before serving.	England	Heinz Foods UK Ltd	Hayes, Middx. UB4 8AL	5 000157 070623	L16245KR001					Oat Flakes, Flours (Wheat, Maize, Rice, Millet), Dried Fruit (Apricot, Apple, Peach), Sugar, Maize Starch, Calcium Carbonate, Flavourings, Vitamin C, Iron Pyrophosphate, Niacin, Zinc Sulphate, Vitamin E, Riboflavin, Vitamin B6, Thiamin, Vitamin A, Folic Acid, Vitamin D, Vitamin B12.	Wheat, may contain milk.	1538	571	365	136	5.6	3.9	0.9	1.7	62.9	19	7.5	5.2	8.5	2.1	11.4	5.2	0.004	0.03	0.01	0.08	450
EDBR094	EDBR094	<LOD	0.00498299	0.00498299	0.000654386	HEINZ	Apricot & Peach Muesli	Asda, Enniskillen	2017-10-21	Apricot & Peach muesli with chewy pieces.	10+ months	200g	25g		08:44:00	2018-09-01	Add 4 spoons of warm or cold milk to 1 spoon of cereal in a bowl and stir. Allow to stand for approximately 3 minutes so the pieces soften. Check temperature before serving.	England	Heinz Foods UK Ltd	Hayes, Middx. UB4 8AL	5 000157 070623	L17159KR001					Oat Flakes, Flours (Wheat, Maize, Rice, Millet), Dried Fruit (Apricot, Apple, Peach), Sugar, Maize Starch, Calcium Carbonate, Flavourings, Vitamin C, Iron Pyrophosphate, Niacin, Zinc Sulphate, Vitamin E, Riboflavin, Vitamin B6, Thiamin, Vitamin A, Folic Acid, Vitamin D, Vitamin B12.	Wheat, may contain milk.	1538	571	365	136	5.6	3.9	0.9	1.7	62.9	19	7.5	5.2	8.5	2.1	11.4	5.2	0.004	0.03	0.01	0.08	450
EDBR095	EDBR095	0.000731111	0.00391029	0.0046414	0.000654386	HEINZ	Apricot & Peach Muesli	Dunnes Stores, Enniskillen	2017-10-22	Apricot & Peach muesli with chewy pieces.	10+ months	200g	25g		10:40:00	2017-12-01	Add 4 spoons of warm or cold milk to 1 spoon of cereal in a bowl and stir. Allow to stand for approximately 3 minutes so the pieces soften. Check temperature before serving.	England	Heinz Foods UK Ltd	Hayes, Middx. UB4 8AL	5 000157 070623	L16245KR001					Oat Flakes, Flours (Wheat, Maize, Rice, Millet), Dried Fruit (Apricot, Apple, Peach), Sugar, Maize Starch, Calcium Carbonate, Flavourings, Vitamin C, Iron Pyrophosphate, Niacin, Zinc Sulphate, Vitamin E, Riboflavin, Vitamin B6, Thiamin, Vitamin A, Folic Acid, Vitamin D, Vitamin B12.	Wheat, may contain milk.	1538	571	365	136	5.6	3.9	0.9	1.7	62.9	19	7.5	5.2	8.5	2.1	11.4	5.2	0.004	0.03	0.01	0.08	450
EDBR096	EDBR096	0.00358539	0.00601587	0.00960126	0.000654386	Organix	Multigrain Mini Cereal Puffs with added Vitamin B1	Boots Pharmacy, Donegall Place, Belfast	2017-10-04	A mix of organic flours (wholegrain wheat, maize & rice) with added vitamin B1.	7+ months	90g	12.5g	2017-07-26		2018-09-26	Mix 5 level tbsp of puffs and 5tbsp of baby's usual milk, cold or warmed.	Austria	Organix Brands Ltd	Dorset, BH2 5LT	5 024121 227318	LOT/TG					Puffed Wholegrain wheat flour 55%, Puffed Maize flour 35%, Puffed rice flour 10%, Thiamin (Vitamin B1) <1%.	Wheat. May contain traces of nuts.	1574	414	372	98	1.9	3.3	0.4	1.4	74.3	14.7	1.7	5.6	8.7	1.1	10	2.2	0.01	0.01	0.03	0.03
EDBR097	EDBR097	<LOD	0.00455434	0.00455434	0.000540267	Organix	Multigrain Mini Cereal Puffs with added Vitamin B1	Boots Pharmacy, Sprucefield	2017-10-06	A mix of organic flours (wholegrain wheat, maize & rice) with added vitamin B1.	7+ months	90g	12.5g	2017-07-26		2018-09-26	Mix 5 level tbsp of puffs and 5tbsp of baby's usual milk, cold or warmed.	Austria	Organix Brands Ltd	Dorset, BH2 5LT	5 024121 227318	LOT/TG					Puffed Wholegrain wheat flour 55%, Puffed Maize flour 35%, Puffed rice flour 10%, Thiamin (Vitamin B1) <1%.	Wheat. May contain traces of nuts.	1574	414	372	98	1.9	3.3	0.4	1.4	74.3	14.7	1.7	5.6	8.7	1.1	10	2.2	0.01	0.01	0.03	0.03
EDBR098	EDBR098	0.00412157	0.0132464	0.017368	0.000463647	Organix	Multigrain Mini Cereal Puffs with added Vitamin B1	Boots, Boucher Road, Belfast	2017-10-11	A mix of organic flours (wholegrain wheat, maize & rice) with added vitamin B1.	7+ months	90g	12.5g	2017-07-26		2018-09-26	Mix 5 level tbsp of puffs and 5tbsp of baby's usual milk, cold or warmed.	Austria	Organix Brands Ltd	Dorset, BH2 5LT	5 024121 227318	LOT/UG					Puffed Wholegrain wheat flour 55%, Puffed Maize flour 35%, Puffed rice flour 10%, Thiamin (Vitamin B1) <1%.	Wheat. May contain traces of nuts.	1574	414	372	98	1.9	3.3	0.4	1.4	74.3	14.7	1.7	5.6	8.7	1.1	10	2.2	0.01	0.01	0.03	0.03
EDBR099	EDBR099	0.0360584	0.245085	0.281144	0.000540267	Kallo	Gluten Free Organic Wholegrain Puffed Rice Cereal	Sainsbury's, Forestside	2017-10-06	Gluten Free Organic Wholegrain Puffed Rice Cereal.	Any	225g	30g (adult)			2018-08-01	30g cereal with 125ml semi-skimmed milk.	Switzerland	Kallo Foods, Wessanen Ltd	River View, Surrey, GU17 9AB	5 013665 101413	L 240M					Wholegrain organic brown rice		1594	656	376	156	2	2.6	0.5	1.4	81	26.5	0.7	6.4	3	0.8	7	6			trace	0.2
EDBR100	EDBR100	0.0304165	0.0964823	0.126899	0.000654386	Kallo	Gluten Free Organic Wholegrain Puffed Rice Cereal	Holland & Barrett, Forestside	2017-10-06	Gluten Free Organic Wholegrain Puffed Rice Cereal.	Any	225g	30g (adult)			2018-03-01	30g cereal with 125ml semi-skimmed milk.	Switzerland	Kallo Foods, Wessanen Ltd	River View, Surrey, GU17 9AB	5 013665 101413	L 069M					Wholegrain organic brown rice		1594	656	376	156	2	2.6	0.5	1.4	81	26.5	0.7	6.4	3	0.8	7	6			trace	0.2
EDBR101	EDBR101	0.0297409	0.098837	0.128578	0.000654386	Kallo	Gluten Free Organic Wholegrain Puffed Rice Cereal	Holland & Barrett, Erneside Shopping Centre, Enniskillen	2017-10-07	Gluten Free Organic Wholegrain Puffed Rice Cereal.	Any	225g	30g (adult)			2018-03-01	30g cereal with 125ml semi-skimmed milk.	Switzerland	Kallo Foods, Wessanen Ltd	River View, Surrey, GU17 9AB	5 013665 101413	L 069M					Wholegrain organic brown rice		1594	656	376	156	2	2.6	0.5	1.4	81	26.5	0.7	6.4	3	0.8	7	6			trace	0.2
EDBR102	EDBR102	0.0281818	0.0932402	0.121422	0.000654386	by Sainsbury's	Rice Pops	Sainsbury's, Forestside	2017-10-06	Puffed rice fortified with vitamins and iron.	Any	375g	30g (adult)		00:04:00	2018-07-26	Mix 30g cereal with 125ml semi-skimmed milk.	France	Sainsbury's Supermarkets Ltd	London EC1N 2HT	0025 1303	07815580 C0832 09.16	7 207LC 2	14016397 11050012 10050085 3.07.A.55.01.A			Rice, Sugar, Barley, Malt Extract, Salt, Vitamins and Mineral Mix (Niacin, Thiamin, Vitamin D, Iron, Vitamin B12, Pantothenic acid, Riboflavin, Folic Acid, Vitamin B6).	Gluten - Barley. Not suitable for those with allergy to peanuts, nuts, sesame, milk, soya, wheat, rye, oats or spelt due to manufacturing methods.	1671	501	394	118	1.3	<0.5	0.3	<0.1	88.5	26.6	9.5	2.8	1.3	<0.5	6.4	1.9			0.7	0.21
EDBR103	EDBR103	0.0223263	0.0489721	0.0712984	0.000654386	by Sainsbury's	Rice Pops	Sainsbury's, Sprucefield	2017-10-06	Puffed rice fortified with vitamins and iron.	Any	375g	30g (adult)		11:25:00	2018-08-23	Mix 30g cereal with 125ml semi-skimmed milk.	France	Sainsbury's Supermarkets Ltd	London EC1N 2HT	0025 1303	07815580 C0832 09.16	7 235LA 2	14016397 11050012 10050085 3.07.A.55.01.A			Rice, Sugar, Barley, Malt Extract, Salt, Vitamins and Mineral Mix (Niacin, Thiamin, Vitamin D, Iron, Vitamin B12, Pantothenic acid, Riboflavin, Folic Acid, Vitamin B6).	Gluten - Barley. Not suitable for those with allergy to peanuts, nuts, sesame, milk, soya, wheat, rye, oats or spelt due to manufacturing methods.	1671	501	394	118	1.3	<0.5	0.3	<0.1	88.5	26.6	9.5	2.8	1.3	<0.5	6.4	1.9			0.7	0.21
EDBR104	EDBR104	0.0338086	0.107776	0.141585	0.000540267	by Sainsbury's	Rice Pops	Sainsbury's, West Belfast	2017-10-11	Puffed rice fortified with vitamins and iron.	Any	375g	30g (adult)		16:52:00	2018-08-23	Mix 30g cereal with 125ml semi-skimmed milk.	France	Sainsbury's Supermarkets Ltd	London EC1N 2HT	235LB 2	14016397	11050012	10050085	3.07.A.55.01.A		Rice, Sugar, Barley, Malt Extract, Salt, Vitamins and Mineral Mix (Niacin, Thiamin, Vitamin D, Iron, Vitamin B12, Pantothenic acid, Riboflavin, Folic Acid, Vitamin B6).	Gluten - Barley. Not suitable for those with allergy to peanuts, nuts, sesame, milk, soya, wheat, rye, oats or spelt due to manufacturing methods.	1671	501	394	118	1.3	<0.5	0.3	<0.1	88.5	26.6	9.5	2.8	1.3	<0.5	6.4	1.9			0.7	0.21
EDBR105	EDBR105	0.0342826	0.14287	0.177152	0.000540267	Rude Health	Puffed Brown Rice	Sainsbury's, Forestside	2017-10-06	Wholegrain brown rice.	Any	225g	22g			2018-07-27	22g cereal		Rude Health	212 New King's Road, London, SW6 4NZ. London SW6 3JW.	5 060120 281067	L 208 M					100% Whole brown rice	Made in a facility that handles nuts.	1570	345	370	81.4	2	0.4	0.5	0.1	81	17.8	0.7	0.2	3	0.7	7	1.5			<0.05	trace
EDBR106	EDBR106	0.0309057	0.132952	0.164407	0.000463647	Rude Health	Puffed Brown Rice	Sainsbury's, Sprucefield	2017-10-06	Wholegrain brown rice.	Any	225g	22g			2018-07-27	22g cereal		Rude Health	212 New King's Road, London, SW6 4NZ. London SW6 3JW.	5 060120 281067	L 208 M					100% Whole brown rice	Made in a facility that handles nuts.	1570	345	370	81.4	2	0.4	0.5	0.1	81	17.8	0.7	0.2	3	0.7	7	1.5			<0.05	trace
EDBR107	EDBR107	0.0302541	0.14367	0.173924	0.000540267	Rude Health	Puffed Brown Rice	Sainsbury's, West Belfast	2017-10-11	Wholegrain brown rice.	Any	225g	22g			2018-07-27	22g cereal		Rude Health	212 New King's Road, London, SW6 4NZ. London SW6 3JW.	5 060120 281067	L 208 M					100% Whole brown rice	Made in a facility that handles nuts.	1570	345	370	81.4	2	0.4	0.5	0.1	81	17.8	0.7	0.2	3	0.7	7	1.5			<0.05	trace
EDBR108	EDBR108	0.567526	0.135134	0.70266	0.000654386	Nature's Path Organic	Gluten Free Crispy Rice	Sainsbury's, Forestside	2017-10-06	A delicious light crispy cereal made from organic brown rice.	Any	284g	30g (adult)			2018-07-22	30g cereal	USA	Nature's Path Organic, Euro Food Brands.	1 Kimbell Mews, Boughton, Northamptonshire NN2 8XB, UK	0 58449 55001 3	148	18:31W 94277				Organic Brown Rice Flour, Organic Raw Cane Sugar, Orgaic Sea Salt, molasses.	May contain traces of peanuts, tree nuts and soy.	1533	460	367	110	5	1.5	1.1	0.3	80	24	6.7	2	6.7	2	7	2			1.3	0.39
EDBR109	EDBR109	0.493646	0.13666	0.630305	0.000654386	Nature's Path Organic	Gluten Free Crispy Rice	Sainsbury's, Sprucefield	2017-10-06	A delicious light crispy cereal made from organic brown rice.	Any	284g	30g (adult)			2018-07-22	30g cereal	USA	Nature's Path Organic, Euro Food Brands.	1 Kimbell Mews, Boughton, Northamptonshire NN2 8XB, UK	0 58449 55001 3	148	22:29W 94277				Organic Brown Rice Flour, Organic Raw Cane Sugar, Orgaic Sea Salt, molasses.	May contain traces of peanuts, tree nuts and soy.	1533	460	367	110	5	1.5	1.1	0.3	80	24	6.7	2	6.7	2	7	2			1.3	0.39
EDBR110	EDBR110	0.625538	0.140362	0.779646	0.000463647	Nature's Path Organic	Gluten Free Crispy Rice	Sainsbury's, West Belfast	2017-10-11	A delicious light crispy cereal made from organic brown rice.	Any	284g	30g (adult)		18:37:00	2018-07-22	30g cereal	USA	Nature's Path Organic, Euro Food Brands.	1 Kimbell Mews, Boughton, Northamptonshire NN2 8XB, UK	0 58449 55001 3	148	18:37W 94277				Organic Brown Rice Flour, Organic Raw Cane Sugar, Orgaic Sea Salt, molasses.	May contain traces of peanuts, tree nuts and soy.	1533	460	367	110	5	1.5	1.1	0.3	80	24	6.7	2	6.7	2	7	2			1.3	0.39
EDBR111	EDBR111	0.0338331	0.0941195	0.127953	0.000654386	Kellogg's	Rice Krispies	Marks & Spencer, Sprucefield	2017-10-06	Toasted rice cereal	Any	340g	30g (adult)		00:54:00	2018-08-07	30g cereal		Kellogg's Consumer Services,	P.O Box 356, Warrington WA4 6XY Or P.O. Box 11483, Dublin 6W.	5 050083 545139	NAFDAC REG. No. A1-2526	34 MC	6015396 1014341/10	4600009297 4.0L		Rice, Sugar, Salt, Barley Malt Flavouring, Vitamins and Minerals (Niacin, Iron, Vitamin B6, Vitamin B2 (Riboflavin), Vitamin B1 (Thiamin), Folic Acid, Vitamin D, Vitamin B12.	Barley	1626	488	383	115	1	0.3	0.2	0.1	87	26	10	3	1	0.3	6	1.8			1.13	0.34
EDBR112	EDBR112	0.0383158	0.0968174	0.135924	0.000463647	Kellogg's	Rice Krispies	Sainsbury's, Sprucefield	2017-10-06	Toasted rice cereal	Any	510g	30g (adult)		22:54:00	2018-08-18	30g cereal		Kellogg's Consumer Services,	P.O Box 356, Warrington WA4 6XY Or P.O. Box 11483, Dublin 6W.	5 050083 545160	NAFDAC REG No. A1-2526	33 MC	2	1014896 FG0015910116-01 WF 800A 5.8L		Rice, Sugar, Salt, Barley Malt Flavouring, Vitamins and Minerals (Niacin, Iron, Vitamin B6, Vitamin B2 (Riboflavin), Vitamin B1 (Thiamin), Folic Acid, Vitamin D, Vitamin B12.	Barley	1626	488	383	115	1	0.3	0.2	0.1	87	26	10	3	1	0.3	6	1.8			1.13	0.34
EDBR113	EDBR113	0.032161	0.093824	0.126845	0.000463647	Kellogg's	Rice Krispies	ASDA, Westwood Centre, Belfast	2017-10-11	Toasted rice cereal	Any	340g	30g (adult)		03:33:00	2018-09-07	30g cereal		Kellogg's Consumer Services,	P.O Box 356, Warrington WA4 6XY Or P.O. Box 11483, Dublin 6W.	5 050083 545139	NAFDAC REG No. A1-2526	34 MC	6016530 1014889/10	2027734 4.0L		Rice, Sugar, Salt, Barley Malt Flavouring, Vitamins and Minerals (Niacin, Iron, Vitamin B6, Vitamin B2 (Riboflavin), Vitamin B1 (Thiamin), Folic Acid, Vitamin D, Vitamin B12.	Barley	1626	488	383	115	1	0.3	0.2	0.1	87	26	10	3	1	0.3	6	1.8			1.13	0.34
EDBR114	EDBR114	0.0224656	0.0980567	0.120522	0.000540267	ASDA	Rice Snaps	ASDA, Westwood Centre, Belfast	2017-10-11	Crisp puffed rice fortified with iron, niacin (B3), pantothenic acid (B5), Riboflavin (B2), vitamin B6, Thiamin (B1), Folic Acid (B9), Vitamin D and Vitamin B12.		340g	30g (adult)		05:04:00	2018-06-01	30g + 125mlmilk	Produced in UK	ASDA Stores Ltd,	Leeds LS11 5AD	5 054781 527480	21635V3/12957	MBM	72670953			Rice, Sugar, Salt, Malted Barley Extract, Vitamin and Mineral Mix (Iron, Niacin B3, Pantothenic Acid B5, Riboflavin B2, Vitamin B6, Thiamin B1, Folic Acid B9, Vitamin D, Vitamin B12)	Malted Barley Extract	1632	490	385	115	1.2	<0.5	0.4	0.1	85	26	8.8	2.7	1.6	<0.5	7.5	2.3			0.73	0.22
EDBR115	EDBR115	0.0305067	0.0867006	0.117207	0.000540267	ASDA	Rice Snaps	Asda, Enniskillen	2017-10-21	Crisp puffed rice fortified with iron, niacin (B3), pantothenic acid (B5), Riboflavin (B2), vitamin B6, Thiamin (B1), Folic Acid (B9), Vitamin D and Vitamin B12.		340g	30g (adult)		23:41:00	2018-06-01	30g + 125mlmilk	Produced in UK	ASDA Stores Ltd,	Leeds LS11 5AD	5 054781 527480	72670953	MBM	21635V3/12957			Rice, Sugar, Salt, Malted Barley Extract, Vitamin and Mineral Mix (Iron, Niacin B3, Pantothenic Acid B5, Riboflavin B2, Vitamin B6, Thiamin B1, Folic Acid B9, Vitamin D, Vitamin B12)	Malted Barley Extract	1632	490	385	115	1.2	<0.5	0.4	0.1	85	26	8.8	2.7	1.6	<0.5	7.5	2.3			0.73	0.22
EDBR116	EDBR116	0.0280649	0.079416	0.107481	0.000654386	ASDA	Rice Snaps	Asda, Shore Road, Belfast	2017-10-24	Crisp puffed rice fortified with iron, niacin (B3), pantothenic acid (B5), Riboflavin (B2), vitamin B6, Thiamin (B1), Folic Acid (B9), Vitamin D and Vitamin B12.		340g	30g (adult)		02:19:00	2018-06-01	30g + 125mlmilk	Produced in UK	ASDA Stores Ltd,	Leeds LS11 5AD	5 054781 527480	72670953	MBM	21635V3/12957			Rice, Sugar, Salt, Malted Barley Extract, Vitamin and Mineral Mix (Iron, Niacin B3, Pantothenic Acid B5, Riboflavin B2, Vitamin B6, Thiamin B1, Folic Acid B9, Vitamin D, Vitamin B12)	Malted Barley Extract	1632	490	385	115	1.2	<0.5	0.4	0.1	85	26	8.8	2.7	1.6	<0.5	7.5	2.3			0.73	0.22
EDBR117	EDBR117	0.0346394	0.111234	0.145874	0.000540267	Nestle Go Free	Gluten Free Go Free Rice Pops	ASDA, Westwood Centre, Belfast	2017-10-11	Deliciously crispy puffs of rice		550g	30g (adult)		02:37:00	2018-07-01	30g + 125mlmilk		NESTLE UK		7 613035 297104	72380953	WT-155598/01	FG.5840Ci1	5840v2L1	43762081 V197ES01	Rice, Sugar, Salt, Partially Inverted Brown Sugar Syrup, Vitamins and Minerals (Niacin, Pantothenic acid, Vitamin B6, Riboflvain B2, Folic Acid, Iron)		1635	744	385	176	1.2	2.4	0.4	1.3	85	32	9.3	8.7	1.5	0.5	7.5	6.6			0.59	0.33
EDBR118	EDBR118	0.0359995	0.0935939	0.130167	0.000463647	Nestle Go Free	Gluten Free Go Free Rice Pops	Sainsbury's, West Belfast	2017-10-11	Deliciously crispy puffs of rice		550g	30g (adult)		10:28:00	2018-04-01	30g + 125mlmilk		NESTLE UK		7 613035 297104	71340953	WT-153907/01	FG.5840Ci1	5840v2L1	43762081 V197ES01	Rice, Sugar, Salt, Partially Inverted Brown Sugar Syrup, Vitamins and Minerals (Niacin, Pantothenic acid, Vitamin B6, Riboflvain B2, Folic Acid, Iron)		1635	744	385	176	1.2	2.4	0.4	1.3	85	32	9.3	8.7	1.5	0.5	7.5	6.6			0.59	0.33
EDBR119	EDBR119	0.0295006	0.10285	0.13235	0.000654386	Nestle Go Free	Gluten Free Go Free Rice Pops	Tesco, Lisburn Road	2017-10-20	Deliciously crispy puffs of rice		550g	30g (adult)		12:24:00	2018-07-01	30g + 125mlmilk		NESTLE UK		7 613035 297104	72370953	WT-154788/01	FG.5840Ci1	5840v2L1	43762081 V197ES01	Rice, Sugar, Salt, Partially Inverted Brown Sugar Syrup, Vitamins and Minerals (Niacin, Pantothenic acid, Vitamin B6, Riboflvain B2, Folic Acid, Iron)		1635	744	385	176	1.2	2.4	0.4	1.3	85	32	9.3	8.7	1.5	0.5	7.5	6.6			0.59	0.33
EDBR120	EDBR120	0.0422931	0.100598	0.142891	0.000540267	Tesco	Rice Snaps	Tesco, Lisburn Road	2017-10-20	Golden Toasted Crisp Rice, fortified with vitamins and iron.		375g	30g (adult)		01:11:00	2018-06-01		UK	Tesco Stores Ltd	Welwyn Garden City AL7 1GA, UK	5 054402 006486	DID92823	72640953				Rice, Sugar, Salt, Barley Malt Extract, Iron, Niacin, Pantothenic acid, Thiamin, Riboflavin, Vitamin B6, Folic Acid, Vitamin D, Vitamin B12.	Baley Malt Extract	1632	490	385	115	1.2	0.4	0.4	0.1	85.1	25.5	8.8	2.7	1.6	0.5	7.5	2.3			0.7	0.2
EDBR121	EDBR121	0.0309284	0.0906898	0.121618	0.000654386	Tesco	Rice Snaps	Tesco, Enniskillen	2017-10-21	Golden Toasted Crisp Rice, fortified with vitamins and iron.		375g	30g (adult)		01:07:00	2018-06-01		UK	Tesco Stores Ltd	Welwyn Garden City AL7 1GA, UK	5 054402 006486	DID92823	72640953				Rice, Sugar, Salt, Barley Malt Extract, Iron, Niacin, Pantothenic acid, Thiamin, Riboflavin, Vitamin B6, Folic Acid, Vitamin D, Vitamin B12.	Baley Malt Extract	1632	490	385	115	1.2	0.4	0.4	0.1	85.1	25.5	8.8	2.7	1.6	0.5	7.5	2.3			0.7	0.2
EDBR122	EDBR122	0.0334464	0.102632	0.136078	0.000540267	Tesco	Rice Snaps	Tesco, Knocknagoney	2017-10-24	Golden Toasted Crisp Rice, fortified with vitamins and iron.		375g	30g (adult)		23:30:00	2018-05-01		UK	Tesco Stores Ltd	Welwyn Garden City AL7 1GA, UK	5 054402 006486	DID92823	72240953				Rice, Sugar, Salt, Barley Malt Extract, Iron, Niacin, Pantothenic acid, Thiamin, Riboflavin, Vitamin B6, Folic Acid, Vitamin D, Vitamin B12.	Baley Malt Extract	1632	490	385	115	1.2	0.4	0.4	0.1	85.1	25.5	8.8	2.7	1.6	0.5	7.5	2.3			0.7	0.2
EDBR123	EDBR123	0.0288648	0.139828	0.168692	0.000540267	Neal's Yard Wholefoods Breakfast	Gluten Free Honey Puffed Rice	Holland & Barrett, Forestside	2017-10-06	Gluten Free Plain Puffed Rice.	Any (Warning small children can choke on small pieces)	200g				2018-04-01		Packed in UK	Holland & Barrett International Ltd	Burton Upon Trent, DE14 2WP	5 017174 046432	L7100					Gluten Free Puffed Brown Rice (100%)		1585		374		3		0.4		82		1		5		9				0.01
EDBR124	EDBR124	0.02497	0.11723	0.1422	0.000540267	Neal's Yard Wholefoods Breakfast	Gluten Free Honey Puffed Rice	Holland & Barrett, Erneside Shopping Centre, Enniskillen	2017-10-07	Gluten Free Plain Puffed Rice.	Any (Warning small children can choke on small pieces)	200g				2018-06-01		Packed in UK	Holland & Barrett International Ltd	Burton Upon Trent, DE14 2WP	5 017174 046432	L7177					Gluten Free Puffed Brown Rice (100%)		1585		374		3		0.4		82		1		5		9				0.01
EDBR125	EDBR125	0.0160088	0.0851533	0.101851	0.000463647	Neal's Yard Wholefoods Breakfast	Gluten Free Plain Puffed Rice	Holland & Barrett, Forestside	2017-10-06	Gluten Free Honey Puffed Rice.	Any (Warning small children can choke on small pieces)	200g				2018-03-01		Packed in UK	Holland & Barrett International Ltd	Burton Upon Trent, DE14 2WP	5 017174 046456	L7076					Gluten Free Puffed Brown Rice (72%), Cane Sugar 20%, Golden Syrup 5%, Honey 3%.		1558		367		2		0.4		83		25		3		6				0.008
EDBR126	EDBR126	0.0468094	0.15719	0.203999	0.000540267	Neal's Yard Wholefoods Breakfast	Gluten Free Plain Puffed Rice	Holland & Barrett, Erneside Shopping Centre, Enniskillen	2017-10-07	Gluten Free Honey Puffed Rice.	Any (Warning small children can choke on small pieces)	200g				2018-06-01		Packed in UK	Holland & Barrett International Ltd	Burton Upon Trent, DE14 2WP	5 017174 046456	L7177					Gluten Free Puffed Brown Rice (72%), Cane Sugar 20%, Golden Syrup 5%, Honey 3%.		1558		367		2		0.4		83		25		3		6				0.008
EDBR127	EDBR127	0.0247313	0.104351	0.129082	0.000654386	Big Oz	Organic, Gluten Free Brown Rice Puffs	Eatwell Foods, Lisburn Road	2017-10-11	Puffed wholgrain cereal		225g	30g			2019-02-02		UK using grains from more than one country.	Big Oz Industries Limited	Shears Way, Brooklands Close, Sunbury, Middlesex TW16 7EE	2 060044 770630	062817COM					100% Organic Brown Rice		1634	490.2	386	115.8	3.7	1.1	0.7	0.2	81.1	24.3	1	0.3	2.5	0.75	8.3	2.49			0.01	0.003
EDBR128	EDBR128	0.0229683	0.0332124	0.0561807	0.000540267	Organix	Fingerfoods Cherry Rice Cakes	Boots Pharmacy, Donegall Place, Belfast	2017-10-04	Organic rice cakes coated with apple & cherry juice.	7+ months	50g	6g (3 cakes)		00:43:00	2018-05-14		Belgium	Organix Brands Ltd	Dorset, BH2 5LT	5 024121 874116	H 17194 B					Rice 85%, Apple juice concentrate 10%, Cherry juice concentrate 5%, Thiamin vitamin B1 <1%.		1697	102	400	24	1	0.1	0.3	trace	89	5.3	14.8	0.9	1.8	0.1	7.7	0.5	trace	trace	0.01	trace
EDBR129	EDBR129	0.027692	0.0349198	0.0626118	0.000463647	Organix	Fingerfoods Cherry Rice Cakes	Sainsbury's, Forestside	2017-10-06	Organic rice cakes coated with apple & cherry juice.	7+ months	50g	6g (3 cakes)		10:13:00	2018-05-14		Belgium	Organix Brands Ltd	Dorset, BH2 5LT	5 024121 874116	H 17194 B					Rice 85%, Apple juice concentrate 10%, Cherry juice concentrate 5%, Thiamin vitamin B1 <1%.		1697	102	400	24	1	0.1	0.3	trace	89	5.3	14.8	0.9	1.8	0.1	7.7	0.5	trace	trace	0.01	trace
EDBR130	EDBR130	0.0233657	0.0385523	0.061918	0.000654386	Organix	Fingerfoods Cherry Rice Cakes	Sainsbury's, West Belfast	2017-10-11	Organic rice cakes coated with apple & cherry juice.	7+ months	50g	6g (3 cakes)		02:37:00	2018-05-14		Belgium	Organix Brands Ltd	Dorset, BH2 5LT	5 024121 874116	H 17194 B					Rice 85%, Apple juice concentrate 10%, Cherry juice concentrate 5%, Thiamin vitamin B1 <1%.		1697	102	400	24	1	0.1	0.3	trace	89	5.3	14.8	0.9	1.8	0.1	7.7	0.5	trace	trace	0.01	trace
EDBR131	EDBR131	0.0542532	0.0765071	0.13076	0.000463647	Organix	Fingerfoods Banana Rice Cakes	Boots Pharmacy, Donegall Place, Belfast	2017-10-04	Organic rice cakes coated with banana & apple juice.	7+ months	50g	6g (3 cakes)		08:01:00	2018-08-10		Belgium	Organix Brands Ltd	Dorset, BH2 5LT	5 024121 865114	H 17221 B					Rice 85%, Banana juice concentrate 13%, Apple juice concentrate 2%, Thiamin vitamin B1 <1%.		1636	98	385	23	0.9	0.1	0.3	trace	85.9	5.2	13.3	0.8	1.7	0.1	7.5	0.5	trace	trace	trace	trace
EDBR132	EDBR132	0.923461	0.0526168	0.976078	0.000540267	Organix	Fingerfoods Banana Rice Cakes	Sainsbury's, Forestside	2017-10-06	Organic rice cakes coated with banana & apple juice.	7+ months	50g	6g (3 cakes)		05:03:00	2018-06-15		Belgium	Organix Brands Ltd	Dorset, BH2 5LT	5 024121 865114	H 17165 B					Rice 85%, Banana juice concentrate 13%, Apple juice concentrate 2%, Thiamin vitamin B1 <1%.		1636	98	385	23	0.9	0.1	0.3	trace	85.9	5.2	13.3	0.8	1.7	0.1	7.5	0.5	trace	trace	trace	trace
EDBR133	EDBR133	0.643892	0.0519635	0.695855	0.000540267	Organix	Fingerfoods Banana Rice Cakes	Sainsbury's, West Belfast	2017-10-11	Organic rice cakes coated with banana & apple juice.	7+ months	50g	6g (3 cakes)		05:18:00	2018-06-30		Belgium	Organix Brands Ltd	Dorset, BH2 5LT	5 024121 865114	H 17180 B					Rice 85%, Banana juice concentrate 13%, Apple juice concentrate 2%, Thiamin vitamin B1 <1%.		1636	98	385	23	0.9	0.1	0.3	trace	85.9	5.2	13.3	0.8	1.7	0.1	7.5	0.5	trace	trace	trace	trace
EDBR134	EDBR134	0.0468004	0.0665599	0.11336	0.000463647	Organix	Fingerfoods Apple Rice Cakes	Boots Pharmacy, Donegall Place, Belfast	2017-10-04	Organic rice cakes coated with apple juice & cinnamon.	7+ months	50g	6g (3 cakes)		08:31:00	2018-08-02		Belgium	Organix Brands Ltd	Dorset, BH2 5LT	5 024121 857300	H 17213 B					Rice 85%, Apple juice concentrate 15%, Cinnamon <1%, Thiamin vitamin B1 <1%.		1630	98	384	23	0.6	trace	0.2	trace	87	5.2	14.2	0.9	1.2	0.1	7	0.4	0.01	trace	0.03	trace
EDBR135	EDBR135	0.0449665	0.0701363	0.115103	0.000463647	Organix	Fingerfoods Apple Rice Cakes	Boots Pharmacy, Forestside	2017-10-06	Organic rice cakes coated with apple juice & cinnamon.	7+ months	50g	6g (3 cakes)		22:49:00	2018-08-25		Belgium	Organix Brands Ltd	Dorset, BH2 5LT	5 024121 857300	H 17236 B					Rice 85%, Apple juice concentrate 15%, Cinnamon <1%, Thiamin vitamin B1 <1%.		1630	98	384	23	0.6	trace	0.2	trace	87	5.2	14.2	0.9	1.2	0.1	7	0.4	0.01	trace	0.03	trace
EDBR136	EDBR136	0.0435261	0.073499	0.117025	0.000654386	Organix	Fingerfoods Apple Rice Cakes	Sainsbury's, Forestside	2017-10-06	Organic rice cakes coated with apple juice & cinnamon.	7+ months	50g	6g (3 cakes)		16:07:00	2018-08-03		Belgium	Organix Brands Ltd	Dorset, BH2 5LT	5 024121 857300	H 17214 B					Rice 85%, Apple juice concentrate 15%, Cinnamon <1%, Thiamin vitamin B1 <1%.		1630	98	384	23	0.6	trace	0.2	trace	87	5.2	14.2	0.9	1.2	0.1	7	0.4	0.01	trace	0.03	trace
EDBR137	EDBR137	0.699129	0.0358149	0.734944	0.000654386	Organix	Fingerfoods Raspberry & Blueberry Rice Cakes	Boots Pharmacy, Donegall Place, Belfast	2017-10-04	Organic rice cakes coated with apple, raspberry & blueberry juice & vanilla extract.	7+ months	50g	6g (3 cakes)		13:33:00	2018-06-24		Belgium	Organix Brands Ltd	Dorset, BH2 5LT	5 024121 899300	H 17174 B					Rice 85%, Apple juice concentrate 10%, Raspberry juice concentrate 3%, Blueberry juice concentrate 2%, Vanilla extract <1%, Thiamin vitamin B1 <1%.		1640	98	386	23	1.1	0.1	0.3	trace	85.5	5.1	13.8	0.8	1.7	0.1	7.8	0.5	trace	trace	trace	trace
EDBR138	EDBR138	0.0392087	0.0626894	0.101898	0.000654386	Organix	Fingerfoods Raspberry & Blueberry Rice Cakes	Boots Pharmacy, Forestside	2017-10-06	Organic rice cakes coated with apple, raspberry & blueberry juice & vanilla extract.	7+ months	50g	6g (3 cakes)		13:43:00	2018-07-27		Belgium	Organix Brands Ltd	Dorset, BH2 5LT	5 024121 899300	H 17207 B					Rice 85%, Apple juice concentrate 10%, Raspberry juice concentrate 3%, Blueberry juice concentrate 2%, Vanilla extract <1%, Thiamin vitamin B1 <1%.		1640	98	386	23	1.1	0.1	0.3	trace	85.5	5.1	13.8	0.8	1.7	0.1	7.8	0.5	trace	trace	trace	trace
EDBR139	EDBR139	0.0455753	0.0743313	0.119907	0.000654386	Organix	Fingerfoods Raspberry & Blueberry Rice Cakes	Sainsbury's, Forestside	2017-10-06	Organic rice cakes coated with apple, raspberry & blueberry juice & vanilla extract.	7+ months	50g	6g (3 cakes)		11:43:00	2018-07-28		Belgium	Organix Brands Ltd	Dorset, BH2 5LT	5 024121 899300	H 17208 B					Rice 85%, Apple juice concentrate 10%, Raspberry juice concentrate 3%, Blueberry juice concentrate 2%, Vanilla extract <1%, Thiamin vitamin B1 <1%.		1640	98	386	23	1.1	0.1	0.3	trace	85.5	5.1	13.8	0.8	1.7	0.1	7.8	0.5	trace	trace	trace	trace
EDBR140	EDBR140	0.0210421	0.0742882	0.0953302	0.000654386	Boots Baby Organic	Orange Flavoured Rice Cakes	Boots Pharmacy, Donegall Place, Belfast	2017-10-04	Rice cakes flavoured with apple juice concentrate and natural orange flavouring	7+ months	50g			17:28:00	2017-12-23		Belgium	The Boots Company PLC	Nottingham, England BG2 3AA	24-26-463 5 045092 426463	17 082 C5	8.34405	FO023465			Organic White Rice 58%, Organic Wholegrain Brown Rice 25%, Organic Apple Juice Concentrate 17%, Natural Flavouring, Thiamin		1520		363		1.2		0.3		81		15.2		1.6		6.3		0.01		0.01
EDBR141	EDBR141	0.0702301	0.0457964	0.116026	0.000654386	Boots Baby Organic	Orange Flavoured Rice Cakes	Boots Pharmacy, Boucher Road, Belfast	2017-10-11	Rice cakes flavoured with apple juice concentrate and natural orange flavouring	7+ months	50g			03:11:00	2018-03-21		Belgium	The Boots Company PLC	Nottingham, England BG2 3AA	24-26-463 5 045092 426463	17 170 C5	8.34405	FO023465			Organic White Rice 58%, Organic Wholegrain Brown Rice 25%, Organic Apple Juice Concentrate 17%, Natural Flavouring, Thiamin		1520		363		1.2		0.3		81		15.2		1.6		6.3		0.01		0.01
EDBR142	EDBR142	0.0906345	0.0554346	0.147011	0.000463647	Boots Baby Organic	Rice Cakes	Boots Pharmacy, Donegall Place, Belfast	2017-10-04	Rice cakes	7+ months	50g			16:29:00	2018-03-23		Belgium	The Boots Company PLC	Nottingham, England BG2 3AA	23-85-864 0238 5860	17 172 C5	8.34406	FO023461			Organic White Rice 70%, Organic Wholegrain Brown Rice 30%, Thiamin	May contain milk, sesame.	1535		362		1.4		0.4		78.9		0.3		1.9		7.5		0.01		0.03
EDBR143	EDBR143	0.103629	0.0586042	0.163585	0.000463647	Boots Baby Organic	Rice Cakes	Boots Pharmacy, Forestside	2017-10-06	Rice cakes	7+ months	50g			23:13:00	2018-02-15		Belgium	The Boots Company PLC	Nottingham, England BG2 3AA	23-85-864 0238 5860	17 137 C5	8.34406	FO023461			Organic White Rice 70%, Organic Wholegrain Brown Rice 30%, Thiamin	May contain milk, sesame.	1535		362		1.4		0.4		78.9		0.3		1.9		7.5		0.01		0.03
EDBR144	EDBR144	0.067419	0.0464953	0.1148	0.000463647	Boots Baby Organic	Rice Cakes	Boots Pharmacy, Sprucefield	2017-10-06	Rice cakes	7+ months	50g			20:00:00	2018-02-15		Belgium	The Boots Company PLC	Nottingham, England BG2 3AA	23-85-864 0238 5860	17 137 C5	8.34406	FO023461			Organic White Rice 70%, Organic Wholegrain Brown Rice 30%, Thiamin	May contain milk, sesame.	1535		362		1.4		0.4		78.9		0.3		1.9		7.5		0.01		0.03
EDBR145	EDBR145	0.0203308	0.0645457	0.0848765	0.000463647	Boots Baby Organic	Apple Flavoured Rice Cakes	Boots Pharmacy, Donegall Place, Belfast	2017-10-04	Rice cakes flavoured with apple juice concentrate and natural apple flavouring.	7+ months	50g			10:02:00	2018-02-03		Belgium	The Boots Company PLC	Nottingham, England BG2 3AA	24-26-455 5 045092 426456	17 124 C5	8.34406	FO023463			Organic White Rice 58%, Organic Wholegrain Brown Rice 25%, Organic Apple juie concentrate 17%, Natural flavouring, Thiamin.	May contain milk, sesame.	1518		363		1.2		0.3		80.9		15		1.6		6.3		0.01		0.03
EDBR146	EDBR146	0.0270285	0.0632336	0.0902622	0.000540267	Boots Baby Organic	Apple Flavoured Rice Cakes	Boots Pharmacy, Forestside	2017-10-06	Rice cakes flavoured with apple juice concentrate and natural apple flavouring.	7+ months	50g			05:54:00	2017-12-24		Belgium	The Boots Company PLC	Nottingham, England BG2 3AA	24-26-455 5 045092 426456	17 083 C5	8.34407	FO023463			Organic White Rice 58%, Organic Wholegrain Brown Rice 25%, Organic Apple juie concentrate 17%, Natural flavouring, Thiamin.	May contain milk, sesame.	1518		363		1.2		0.3		80.9		15		1.6		6.3		0.01		0.03
EDBR147	EDBR147	0.0872432	0.0539608	0.141204	0.000654386	Boots Baby Organic	Apple Flavoured Rice Cakes	Boots Pharmacy, Sprucefield	2017-10-06	Rice cakes flavoured with apple juice concentrate and natural apple flavouring.	7+ months	50g			03:45:00	2018-03-04		Belgium	The Boots Company PLC	Nottingham, England BG2 3AA	24-26-455 5 045092 426456	17 157 C5	8.34407	FO023463			Organic White Rice 58%, Organic Wholegrain Brown Rice 25%, Organic Apple juie concentrate 17%, Natural flavouring, Thiamin.	May contain milk, sesame.	1518		363		1.2		0.3		80.9		15		1.6		6.3		0.01		0.03
EDBR148	EDBR148	0.0437898	0.120893	0.164683	0.000540267	Marmite	Rich in B Vitamins Rice Cakes	Sainsbury's, Forestside	2017-10-06	Mini rice cakes with Marmite yeast extract	12+ months	40g	13g		19:00:00	2018-09-06			Kallo Foods Ltd	River View, Surrey, GU17 9AB	5 013665 112334	L7 249 B10D20	8.33025				Rice, Marmite Yeast Extract 6% (yeast extract containing barley, Salt, Vegetable Extract, Niacin, Thiamin, Riboflavin, Folic Acid, Vitamin B12)	Barley. Made in facotry that handles milk, soya and sesame seeds.	1594	207	376	49	3	0.4	0.7	0.1	75.7	9.8	0.7	0.1			9.9	1.3			0.6	0.1
EDBR149	EDBR149	0.0433829	0.098803	0.142186	0.000540267	Marmite	Rich in B Vitamins Rice Cakes	Sainsbury's, Sprucefield	2017-10-06	Mini rice cakes with Marmite yeast extract	12+ months	40g	13g		14:37:00	2018-09-06			Kallo Foods Ltd	River View, Surrey, GU17 9AB	5 013665 112334	L7 249 B10D20	8.33025				Rice, Marmite Yeast Extract 6% (yeast extract containing barley, Salt, Vegetable Extract, Niacin, Thiamin, Riboflavin, Folic Acid, Vitamin B12)	Barley. Made in facotry that handles milk, soya and sesame seeds.	1594	207	376	49	3	0.4	0.7	0.1	75.7	9.8	0.7	0.1			9.9	1.3			0.6	0.1
EDBR150	EDBR150	0.0143803	0.0660577	0.080438	0.000540267	Marmite	Rich in B Vitamins Rice Cakes	Sainsbury's, West Belfast	2017-10-11	Mini rice cakes with Marmite yeast extract	12+ months	40g	13g		08:08:00	2017-12-15			Kallo Foods Ltd	River View, Surrey, GU17 9AB	5 013665 112334	L6 350 B10D20	8.33025				Rice, Marmite Yeast Extract 6% (yeast extract containing barley, Salt, Vegetable Extract, Niacin, Thiamin, Riboflavin, Folic Acid, Vitamin B12)	Barley. Made in facotry that handles milk, soya and sesame seeds.	1594	207	376	49	3	0.4	0.7	0.1	75.7	9.8	0.7	0.1			9.9	1.3			0.6	0.1
EDBR151	EDBR151	0.0345329	0.0571787	0.0926898	0.000463647	Organix Goodies	Banana Puffcorn	Boots Pharmacy, Donegall Place, Belfast	2017-10-04	Baked corn and rice snack coated with banana juice with added vitamin B1.	12+ months	4 X 10g	10g		17:33:00	2018-01-11		Italy	Organix Brands Ltd	Dorset, BH2 5LT	5 024121 347412	L7229					Corn 44%, Rice flour 44%, Banana juice concentrate 12%, Thiamin vitamin B1.	Gluten free. May contain traces of dairy.	1660	166	392	39	1.2	0.1	0.3	trace	88.8	8.9	10.8	1.1	1	0.1	5.9	0.6	0.01	trace	0.03	trace
EDBR152	EDBR152	0.0393248	0.0589742	0.0982989	0.000654386	Organix Goodies	Banana Puffcorn	ASDA, Westwood Centre, Belfast	2017-10-11	Baked corn and rice snack coated with banana juice with added vitamin B1.	12+ months	4 X 10g	10g		20:13:00	2017-11-13		Italy	Organix Brands Ltd	Dorset, BH2 5LT	5 024121 347412	L7166					Corn 44%, Rice flour 44%, Banana juice concentrate 12%, Thiamin vitamin B1.	Gluten free. May contain traces of dairy.	1660	166	392	39	1.2	0.1	0.3	trace	88.8	8.9	10.8	1.1	1	0.1	5.9	0.6	0.01	trace	0.03	trace
EDBR153	EDBR153	0.037624	0.0492343	0.0868583	0.000540267	Organix Goodies	Banana Puffcorn	Sainsbury's, Rushmere Shopping Centre, Craigavon	2017-10-20	Baked corn and rice snack coated with banana juice with added vitamin B1.	12+ months	4 X 10g	10g		09:01:00	2017-11-13		Italy	Organix Brands Ltd	Dorset, BH2 5LT	5 024121 347412	L7170					Corn 44%, Rice flour 44%, Banana juice concentrate 12%, Thiamin vitamin B1.	Gluten free. May contain traces of dairy.	1660	166	392	39	1.2	0.1	0.3	trace	88.8	8.9	10.8	1.1	1	0.1	5.9	0.6	0.01	trace	0.03	trace
EDBR154	EDBR154	0.0352469	0.055015	0.0902619	0.000654386	Organix Goodies	Sweet Cinnamon Puffcorn	Boots Pharmacy, Donegall Place, Belfast	2017-10-04	Baked corn and rice snack coated with apple juice & cinnamon with added vitamin B1.	12+ months	4 X 10g	10g		18:43:00	2017-12-04		Italy	Organix Brands Ltd	Dorset, BH2 5LT	5 024121 345418	L7195					Corn 43%, Rice flour 43%, Apple juice concentrate 14%, Cinnamon powder <1%, Thiamin vitamin B1 <1%.	Gluten free. May contain traces of dairy.	1640	164	387	39	1.1	0.1	0.3	trace	87.9	8.8	11.5	1.2	0.9	0.1	5.8	0.6	0.01	trace	0.03	trace
EDBR155	EDBR155	0.0391095	0.059459	0.10029	0.000463647	Organix Goodies	Sweet Cinnamon Puffcorn	ASDA, Westwood Centre, Belfast	2017-10-11	Baked corn and rice snack coated with apple juice & cinnamon with added vitamin B1.	12+ months	4 X 10g	10g		20:48:00	2017-12-04		Italy	Organix Brands Ltd	Dorset, BH2 5LT	5 024121 345418	L7195					Corn 43%, Rice flour 43%, Apple juice concentrate 14%, Cinnamon powder <1%, Thiamin vitamin B1 <1%.	Gluten free. May contain traces of dairy.	1640	164	387	39	1.1	0.1	0.3	trace	87.9	8.8	11.5	1.2	0.9	0.1	5.8	0.6	0.01	trace	0.03	trace
EDBR156	EDBR156	0.0401111	0.0622538	0.102365	0.000654386	Organix Goodies	Sweet Cinnamon Puffcorn	Sainsbury's, Rushmere Shopping Centre, Craigavon	2017-10-20	Baked corn and rice snack coated with apple juice & cinnamon with added vitamin B1.	12+ months	4 X 10g	10g		09:56:00	2017-12-04		Italy	Organix Brands Ltd	Dorset, BH2 5LT	5 024121 345418	L7178					Corn 43%, Rice flour 43%, Apple juice concentrate 14%, Cinnamon powder <1%, Thiamin vitamin B1 <1%.	Gluten free. May contain traces of dairy.	1640	164	387	39	1.1	0.1	0.3	trace	87.9	8.8	11.5	1.2	0.9	0.1	5.8	0.6	0.01	trace	0.03	trace
EDBR157	EDBR157	0.121309	0.0717119	0.194551	0.000463647	Cow & Gate	Apple & Orange Rice Cakes	Gordon's Chemist, Town Hall St, Enniskillen	2017-10-07	Mini rice cakes coated with apple and orange.	7+ months	40g	8g (5 rice cakes)		06:01:00	2018-05-02	Ensure baby is sitting upright and supervised to reduce risk of choking.	EU	Cow & Gate	White Horse Business Park, Trowbridge, Wilts, BA14 0XQ	5 051594	6140	C 10NL 122	PDS: 1170067.02	P000870		Rice 59%, Wholegrain brown rice 25%, Concentrated apple juice 15%, Concentrated carrot juice, Natural orange flavouring, Vitamin B1.		1649	132	389	31	1.2	0.1	0.5	0.04	87.5	7	14.1	1.1	1.6	0.1	6.2	0.5			0.03	0.002
EDBR158	EDBR158	0.230196	0.0527193	0.285033	0.000463647	Cow & Gate	Apple & Orange Rice Cakes	ASDA Westwood Centre, Belfast	2017-10-11	Mini rice cakes coated with apple and orange.	7+ months	40g	8g (5 rice cakes)		13:20:00	2018-08-24	Ensure baby is sitting upright and supervised to reduce risk of choking.	EU	Cow & Gate	White Horse Business Park, Trowbridge, Wilts, BA14 0XQ	5 051594	B 10NL 236	PDS:1170067.02	P000870			Rice 59%, Wholegrain brown rice 25%, Concentrated apple juice 15%, Concentrated carrot juice, Natural orange flavouring, Vitamin B1.		1649	132	389	31	1.2	0.1	0.5	0.04	87.5	7	14.1	1.1	1.6	0.1	6.2	0.5			0.03	0.002
EDBR159	EDBR159	0.128952	0.0787825	0.207735	0.000654386	Cow & Gate	Apple & Orange Rice Cakes	Asda, Enniskillen	2017-10-21	Mini rice cakes coated with apple and orange.	7+ months	40g	8g (5 rice cakes)		02:10:00	2018-05-02	Ensure baby is sitting upright and supervised to reduce risk of choking.	EU	Cow & Gate	White Horse Business Park, Trowbridge, Wilts, BA14 0XQ	5 051594	A 10NL 122	PDS:1170067.02	P000870			Rice 59%, Wholegrain brown rice 25%, Concentrated apple juice 15%, Concentrated carrot juice, Natural orange flavouring, Vitamin B1.		1649	132	389	31	1.2	0.1	0.5	0.04	87.5	7	14.1	1.1	1.6	0.1	6.2	0.5			0.03	0.002
EDBR160	EDBR160	0.0308845	0.05924	0.0901246	0.000463647	Cow & Gate	Pear & Berries Rice cakes	ASDA Westwood Centre, Belfast	2017-10-11	Mini rice cakes coated with Pear, Raspberry, Blueberry and Strawberry juice.	7+ months	40g	8g (5 rice cakes)		16:58:00	2018-07-20	Ensure baby is sitting upright and supervised to reduce risk of choking.	EU	Cow & Gate	White Horse Business Park, Trowbridge, Wilts, BA14 0XQ	5 051594 006164	C 10NL 201	PDS: 1170074.01	F000871			Rice 58%, Wholegrain Brown Rice 25%, Concentrated Pear Juice 14%, Concentrated Raspberry Juice 2%, Concentrated Blueberry Juice <1%, Concentrated Strawberry Juice <1%, Vitamin B1		1639	131	386	31	1	0.1	0.4	0.04	87.5	7	14.2	1.1	1.3	0.1	6.1	0.5			0.03	0.002
EDBR161	EDBR161	0.0816783	0.0792719	0.163481	0.000463647	Cow & Gate	Pear & Berries Rice cakes	Dunnes Stores, Enniskillen	2017-10-22	Mini rice cakes coated with Pear, Raspberry, Blueberry and Strawberry juice.	7+ months	40g	8g (5 rice cakes)		23:18:00	2018-05-02	Ensure baby is sitting upright and supervised to reduce risk of choking.	EU	Cow & Gate	White Horse Business Park, Trowbridge, Wilts, BA14 0XQ	5 051594 006164	A 10NL 122	PDS: 1170074.01	F000871			Rice 58%, Wholegrain Brown Rice 25%, Concentrated Pear Juice 14%, Concentrated Raspberry Juice 2%, Concentrated Blueberry Juice <1%, Concentrated Strawberry Juice <1%, Vitamin B1		1639	131	386	31	1	0.1	0.4	0.04	87.5	7	14.2	1.1	1.3	0.1	6.1	0.5			0.03	0.002
EDBR162	EDBR162	0.0632312	0.0586538	0.121885	0.000654386	Cow & Gate	Pear & Berries Rice cakes	Dunnes Stores, Annadale	2017-10-23	Mini rice cakes coated with Pear, Raspberry, Blueberry and Strawberry juice.	7+ months	40g	8g (5 rice cakes)		03:20:00	2018-05-02	Ensure baby is sitting upright and supervised to reduce risk of choking.	EU	Cow & Gate	White Horse Business Park, Trowbridge, Wilts, BA14 0XQ	5 051594 006164	A 10NL 123					Rice 58%, Wholegrain Brown Rice 25%, Concentrated Pear Juice 14%, Concentrated Raspberry Juice 2%, Concentrated Blueberry Juice <1%, Concentrated Strawberry Juice <1%, Vitamin B1		1639	131	386	31	1	0.1	0.4	0.04	87.5	7	14.2	1.1	1.3	0.1	6.1	0.5			0.03	0.002
EDBR163	EDBR163	0.0264825	0.0689135	0.0961714	0.000463647	ASDA Little Angels	Organic Rice Cakes Blueberry Flavour	ASDA Westwood Centre, Belfast	2017-10-11	Organic Blueberry Flavoured puffed White and Brown Rice Cakes.	7+ months	40g	1 rice cake		03:30:00	2018-10-23		Belgium	ASDA Stores Ltd	Leeds LS11 5AD	5 052449 627886 S	17114 C4	FO0774	8.321			Organic White Rice 58%, Organic Wholegrain Brown Rice 25%, Organic Concentrated Apple Juice, Organic Concentrated Beetroot Juice, Organic Blueberry Puree 0.2%, Organic Black Carrot Extract, Thiamin B1.	May contain traces of sesame seeds. Not suitable for milk allergy sufferers.	1608	58	379	14	2.1	<0.5	0.6	<0.1	82	1.6	15	<0.5	2.2	<0.5	7	<0.5			<0.1	<0.1
EDBR164	EDBR164	0.0730127	0.0567926	0.129805	0.000654386	ASDA Little Angels	Organic Rice Cakes Blueberry Flavour	Asda, Enniskillen	2017-10-21	Organic Blueberry Flavoured puffed White and Brown Rice Cakes.	7+ months	40g	1 rice cake		08:18:00	2018-05-05		Belgium	ASDA Stores Ltd	Leeds LS11 5AD	5 052449 627886 S	17 215 C4	FO0774	8.321			Organic White Rice 58%, Organic Wholegrain Brown Rice 25%, Organic Concentrated Apple Juice, Organic Concentrated Beetroot Juice, Organic Blueberry Puree 0.2%, Organic Black Carrot Extract, Thiamin B1.	May contain traces of sesame seeds. Not suitable for milk allergy sufferers.	1608	58	379	14	2.1	<0.5	0.6	<0.1	82	1.6	15	<0.5	2.2	<0.5	7	<0.5			<0.1	<0.1
EDBR165	EDBR165	0.13084	0.0733284	0.205597	0.000463647	ASDA Little Angels	Organic Rice Cakes Apple Flavour	ASDA Westwood Centre, Belfast	2017-10-11	Organic Apple Flavor puffed white and brown rice cakes.	7+ months	40g	1 rice cake		09:20:00	2018-08-02		Belgium	ASDA Stores Ltd	Leeds LS11 5AD	5 051413 633816 S	17213 C4	FO077453	8.32231			Organic White Rice 58%, Organic Wholegrain Brown Rice 25%, Organic Concentrated Apple Juice 17%, Flavouring, Thiamin B1.	May contain traces of sesame seeds. Not suitable for milk allergy sufferers.	1613	58	381	14	2.1	<0.5	0.5	<0.1	82	1.6	17	<0.5	2.2	<0.5	7.3	<0.5			0.03	<0.01
EDBR166	EDBR166	0.0940642	0.0633321	0.157396	0.000654386	ASDA Little Angels	Organic Rice Cakes Apple Flavour	Asda, Enniskillen	2017-10-21	Organic Apple Flavor puffed white and brown rice cakes.	7+ months	40g	1 rice cake		13:57:00	2018-08-02		Belgium	ASDA Stores Ltd	Leeds LS11 5AD	5 051413 633816 S	17 213 C4	FO077453	8.32231			Organic White Rice 58%, Organic Wholegrain Brown Rice 25%, Organic Concentrated Apple Juice 17%, Flavouring, Thiamin B1.	May contain traces of sesame seeds. Not suitable for milk allergy sufferers.	1613	58	381	14	2.1	<0.5	0.5	<0.1	82	1.6	17	<0.5	2.2	<0.5	7.3	<0.5			0.03	<0.01
EDBR167	EDBR167	0.196254	0.0515656	0.24782	0.000654386	Tesco Goodness	Organic snacks - Apple Rice Cakes	Tesco, Lisburn Road	2017-10-20	Organic snacks - Apple Rice Cakes Naturally flavoured with apple juice		40g			16:11:00	2018-06-01		Netherlands	Tesco Stores Ltd	Welwyn Garden City AL7 1GA, UK	5 052109 913113	C 10NL 243					Organic White Rice 59%, Organic Wholegrain Brown Rice 25%, Organic Concentrated Apple Juice 16%, Vitamin B1	May contain sesame seeds, milk and soya.	1642	33	387	8	2.1	<0.1	0.4	<0.1	83.8	1.7	12	0.2	1.7	<0.1	7.4	0.1			<0.01	`
EDBR168	EDBR168	0.279024	0.0579289	0.338565	0.000463647	Tesco Goodness	Organic snacks - Apple Rice Cakes	Tesco, Enniskillen	2017-10-21	Organic snacks - Apple Rice Cakes Naturally flavoured with apple juice		40g			16:12:00	2018-06-01		Netherlands	Tesco Stores Ltd	Welwyn Garden City AL7 1GA, UK	5 052109 913113	C 11NL 243					Organic White Rice 59%, Organic Wholegrain Brown Rice 25%, Organic Concentrated Apple Juice 16%, Vitamin B1	May contain sesame seeds, milk and soya.	1642	33	387	8	2.1	<0.1	0.4	<0.1	83.8	1.7	12	0.2	1.7	<0.1	7.4	0.1			<0.01	`
EDBR169	EDBR169	0.0368814	0.076576	0.113457	0.000654386	Kallo	Organic Unsalted Wholegrain Low Fat Rice Cake Thins	Holland & Barrett, Forestside	2017-10-06	Organic unsalted, wholegrain low fat rice cake thins.		130g			20:43:00	2017-11-05		Belgium with ingredients from various countries.	Kallo Foods Ltd	River View, Surrey, GU17 9AB	5 013665 101246	16 309 T2					Organic Wholegrain brown rice.	Made in a facotry that handles soya, sesame seeds and milk.	1643	76	388	18	2.7	0.1	0.6	trace	81.7	3.8	0.5	trace	2.8	0.1	7.9	0.4			trace	trace
EDBR170	EDBR170	0.0435734	0.0998576	0.143431	0.000540267	Kallo	Organic Unsalted Wholegrain Low Fat Rice Cake Thins	Holland & Barrett, Erneside Shopping Centre, Enniskillen	2017-10-07	Organic unsalted, wholegrain low fat rice cake thins.		130g			20:34:00	2017-11-05		Belgium with ingredients from various countries.	Kallo Foods Ltd	River View, Surrey, GU17 9AB	5 013665 101246	16 309 T2					Organic Wholegrain brown rice.	Made in a facotry that handles soya, sesame seeds and milk.	1643	76	388	18	2.7	0.1	0.6	trace	81.7	3.8	0.5	trace	2.8	0.1	7.9	0.4			trace	trace
EDBR171	EDBR171	0.0341033	0.122791	0.156894	0.000540267	Kallo	Organic Unsalted Wholegrain Low Fat Rice Cake Thins	Framar Health, Lisburn Road	2017-10-11	Organic unsalted, wholegrain low fat rice cake thins.		130g			20:55:00	2018-05-31		Belgium with ingredients from various countries.	Kallo Foods Ltd	River View, Surrey, GU17 9AB	5 013665 101246	17150 T2					Organic Wholegrain brown rice.	Made in a facotry that handles soya, sesame seeds and milk.	1643	76	388	18	2.7	0.1	0.6	trace	81.7	3.8	0.5	trace	2.8	0.1	7.9	0.4			trace	trace
EDBR172	EDBR172	0.0605226	0.105454	0.165976	0.000654386	Kallo	Organic Lightly Salted Wholegrain Low Fat Rice Cake	Holland & Barrett, Forestside	2017-10-06	Organic Lightly Salted Wholegrain Low Fat Rice Cake		130g	3 RICE CAKES			2018-04-08		Czech Republic with ingredients from various countries	Kallo Foods Ltd	River View, Surrey, GU17 9AB	5 013665 100065	C					Organic Wholegrain brown rice 99.75%, sea salt.	Made in a factory that handles soya.	1616	123	386	29	2.8	0.2	1.1	trace	79.3	6	0.5	trace	3.1	0.2	8.2	0.6			0.25	trace
EDBR173	EDBR173	0.0559951	0.122783	0.179937	0.000463647	Kallo	Organic Lightly Salted Wholegrain Low Fat Rice Cake	Sainsbury's, Forestside	2017-10-06	Organic Lightly Salted Wholegrain Low Fat Rice Cake		130g	3 RICE CAKES			2018-08-22		Czech Republic with ingredients from various countries	Kallo Foods Ltd	River View, Surrey, GU17 9AB	5 013665 100065	C					Organic Wholegrain brown rice 99.75%, sea salt.	Made in a factory that handles soya.	1616	123	386	29	2.8	0.2	1.1	trace	79.3	6	0.5	trace	3.1	0.2	8.2	0.6			0.25	trace
EDBR174	EDBR174	0.0810007	0.0991814	0.180182	0.000540267	Kallo	Organic Lightly Salted Wholegrain Low Fat Rice Cake	Sainsbury's, West Belfast	2017-10-11	Organic Lightly Salted Wholegrain Low Fat Rice Cake		130g	3 RICE CAKES			2018-08-30		Czech Republic with ingredients from various countries	Kallo Foods Ltd	River View, Surrey, GU17 9AB	5 013665 100065	D					Organic Wholegrain brown rice 99.75%, sea salt.	Made in a factory that handles soya.	1616	123	386	29	2.8	0.2	1.1	trace	79.3	6	0.5	trace	3.1	0.2	8.2	0.6			0.25	trace
EDBR175	EDBR175	0.0248884	0.0927435	0.118492	0.000463647	Kallo	Buckwheat Super-Seeds Low Fat Multigrain Cakes	Holland & Barrett, Forestside	2017-10-06	Buckwheat Super-Seeds Low Fat Multigrain Cakes		130g	3 RICE CAKES			2017-11-17		Belgium with ingredients from various countries.	Kallo Foods Ltd	River View, Surrey, GU17 9AB	5 013665 112914	16 322 0400 R4					Wholegrain brown rice, buckwheat 20%, corn	Made in a factory that handles sesame seeds, soya and milk.	1577	121	377	29	2.9	0.2	0.8	0.1	76.8	5.9	0.4	trace	4.3	0.3	8.7	0.7			trace	trace
EDBR176	EDBR176	0.0363868	0.127008	0.163395	0.000540267	Kallo	Buckwheat Super-Seeds Low Fat Multigrain Cakes	Framar Health, Lisburn Road	2017-10-20	Buckwheat Super-Seeds Low Fat Multigrain Cakes		130g	3 RICE CAKES			2018-07-01		Belgium with ingredients from various countries.	Kallo Foods Ltd	River View, Surrey, GU17 9AB	5 013665 112914	17 181 1820 C3					Wholegrain brown rice, buckwheat 20%, corn	Made in a factory that handles sesame seeds, soya and milk.	1577	121	377	29	2.9	0.2	0.8	0.1	76.8	5.9	0.4	trace	4.3	0.3	8.7	0.7			trace	trace
EDBR177	EDBR177	0.0373847	0.11187	0.149255	0.000540267	Kallo	Buckwheat Super-Seeds Low Fat Multigrain Cakes	Holland & Barrett, Erneside Shopping Centre, Enniskillen	2017-10-22	Buckwheat Super-Seeds Low Fat Multigrain Cakes		130g	3 RICE CAKES			2017-11-17		Belgium with ingredients from various countries.	Kallo Foods Ltd	River View, Surrey, GU17 9AB	5 013665 112914	16 322 0347 R4					Wholegrain brown rice, buckwheat 20%, corn	Made in a factory that handles sesame seeds, soya and milk.	1577	121	377	29	2.9	0.2	0.8	0.1	76.8	5.9	0.4	trace	4.3	0.3	8.7	0.7			trace	trace
EDBR178	EDBR178	0.0356906	0.112128	0.147819	0.000463647	Kallo	Savoury Wholegrain Low Fat Rice Cakes with Yeast Extracts	Holland & Barrett, Forestside	2017-10-06	Savoury Wholegrain Low Fat Rice Cakes with Yeast Extracts		110G	3 RICE CAKES		04:50:00	2018-05-02		Belgium with ingredients from various countries.	Kallo Foods Ltd	River View, Surrey, GU17 9AB	5 013665 112570	17 212 C1					Wholegrain brown rice 89%, Yeast Extract 11% (yeast extract, salt, organic vegetable extract).	Made in a factory that handles sesame seeds, soya and milk.	1581	134	373	32	2.8	0.2	0.9	0.1	72	6.1	1.1	0.1	4.7	0.4	12.7	1.1			1.8	0.2
EDBR179	EDBR179	0.0414285	0.277687	0.320822	0.000463647	Kallo	Savoury Wholegrain Low Fat Rice Cakes with Yeast Extracts	Framar Health, Lisburn Road	2017-10-20	Savoury Wholegrain Low Fat Rice Cakes with Yeast Extracts		110G	3 RICE CAKES		17:14:00	2018-01-18		Belgium with ingredients from various countries.	Kallo Foods Ltd	River View, Surrey, GU17 9AB	5 013665 112570	17 108 C1					Wholegrain brown rice 89%, Yeast Extract 11% (yeast extract, salt, organic vegetable extract).	Made in a factory that handles sesame seeds, soya and milk.	1581	134	373	32	2.8	0.2	0.9	0.1	72	6.1	1.1	0.1	4.7	0.4	12.7	1.1			1.8	0.2
EDBR180	EDBR180	0.105499	0.0747976	0.180297	0.000540267	Marks & Spencers	Light Salted Rice Cakes	Marks & Spencer, Forestside	2017-10-06	Lightly Salted Brown Rice Cakes		120g			06:42:00	2018-02-27		UK	Marks and Spencer plc	PO Box 3339 Chester,CH99 9WS, UK	M 0348 218 S	4B 7241					Brown rice, salt.		1636	245	386	58	2.5	0.4	0.5	0.1	79.6	11.9	0.6	0.1	3.4	0.5	9.6	1.4			0.33	0.05
EDBR181	EDBR181	0.0968629	0.0882156	0.185079	0.000654386	Marks & Spencers	Light Salted Rice Cakes	Marks & Spencer, Sprucefield	2017-10-06	Lightly Salted Brown Rice Cakes		120g			00:18:00	2018-02-13		UK	Marks and Spencer plc	PO Box 3339 Chester,CH99 9WS, UK	M 0348 218 S	4B 7221					Brown rice, salt.		1636	245	386	58	2.5	0.4	0.5	0.1	79.6	11.9	0.6	0.1	3.4	0.5	9.6	1.4			0.33	0.05
EDBR182	EDBR182	0.090717	0.0944948	0.185212	0.000654386	Marks & Spencers	Light Salted Rice Cakes	Marks & Spencer, Donegall Place	2017-10-20	Lightly Salted Brown Rice Cakes		120g			10:43:00	2018-04-03		UK	Marks and Spencer plc	PO Box 3339 Chester,CH99 9WS, UK	M 0348 218 S	4B 7276					Brown rice, salt.		1636	245	386	58	2.5	0.4	0.5	0.1	79.6	11.9	0.6	0.1	3.4	0.5	9.6	1.4			0.33	0.05
EDBR183	EDBR183	0.163756	0.0916797	0.255436	0.000654386	Marks & Spencers	Unsalted Rice Cakes	Marks & Spencer, Forestside	2017-10-06	Unsalted Rice Cakes		120g			07:36:00	2018-03-06		UK	Marks and Spencer plc	PO Box 3339 Chester,CH99 9WS, UK	M 0363 150 S	4B 7242					Brown Rice		1632	245	385	58	2.5	0.4	0.5	0.1	79	11.9	0.6	0.1	4.1	0.6	9.6	1.4			0.03	<0.1
EDBR184	EDBR184	0.17216	0.102833	0.280927	0.000463647	Marks & Spencers	Unsalted Rice Cakes	Marks & Spencer, Sprucefield	2017-10-06	Unsalted Rice Cakes		120g			18:51:00	2018-02-27		UK	Marks and Spencer plc	PO Box 3339 Chester,CH99 9WS, UK	M 0363 150 S	4B 7241					Brown Rice		1632	245	385	58	2.5	0.4	0.5	0.1	79	11.9	0.6	0.1	4.1	0.6	9.6	1.4			0.03	<0.1
EDBR185	EDBR185	0.0871328	0.258671	0.345804	0.000540267	Marks & Spencers	Unsalted Rice Cakes	Marks & Spencer, Donegall Place	2018-10-20	Unsalted Rice Cakes		120g			03:28:00	2018-03-13		UK	Marks and Spencer plc	PO Box 3339 Chester,CH99 9WS, UK	M 0363 150 S	4B 7254					Brown Rice		1632	245	385	58	2.5	0.4	0.5	0.1	79	11.9	0.6	0.1	4.1	0.6	9.6	1.4			0.03	<0.1
EDBR186	EDBR186	0.0457825	0.062666	0.108448	0.000540267	Marks & Spencers	3 Lightly Salted Rice Cakes	Marks & Spencer, Forestside	2017-10-06	3 Lightly Salted Rice Cakes made with Wholegrain rice.		22g			23:12:00	2018-02-27		UK	Marks and Spencer plc	PO Box 3339 Chester,CH99 9WS, UK	M 0099 158 S	4A 7240					Brown rice, salt.		1636		386		2.5		0.5		79.6		0.6		3.4		9.6				0.33
EDBR187	EDBR187	0.0942439	0.075951	0.170195	0.000540267	Marks & Spencers	3 Lightly Salted Rice Cakes	Marks & Spencer, Lisburn Road	2017-10-20	3 Lightly Salted Rice Cakes made with Wholegrain rice.		22g			00:19:00	2018-02-27		UK	Marks and Spencer plc	PO Box 3339 Chester,CH99 9WS, UK	M 0099 158 S	4A 7241					Brown rice, salt.		1636		386		2.5		0.5		79.6		0.6		3.4		9.6				0.33
EDBR188	EDBR188	0.0638944	0.0775773	0.141472	0.000654386	Marks & Spencers	3 Lightly Salted Rice Cakes	Marks & Spencer, Donegall Place	2017-10-20	3 Lightly Salted Rice Cakes made with Wholegrain rice.		22g			03:16:00	2018-01-16		UK	Marks and Spencer plc	PO Box 3339 Chester,CH99 9WS, UK	M 0099 158 S	4A 7198					Brown rice, salt.		1636		386		2.5		0.5		79.6		0.6		3.4		9.6				0.33
EDBR189	EDBR189	0.0485002	0.164032	0.212532	0.000540267	Sainsbury's	Lightly Salted Wholegrain Rice Cakes	Sainsbury's, Forestside	2017-10-06	Wholegrain brown rice ake with added salt.		135g			01:01:00	2018-02-19		UK	Sainsbury's Supermarkets Ltd	London EC1N 2HT	7806050 0024 4480	5.17	S1695	7 263 20			Wholegrain brown rice (99%), sea salt, Emulsifier: Sunflower Lecithin		1638	123	387	29	3.2	<0.5	0.7	<0.1	79.1	5.9	0.5	<0.5	4	<0.5	8.3	0.6			0.33	0.02
EDBR190	EDBR190	0.0538272	0.121913	0.176791	0.000463647	Sainsbury's	Lightly Salted Wholegrain Rice Cakes	Sainsbury's, West Belfast	2017-10-11	Wholegrain brown rice ake with added salt.		135g			00:38:00	2018-02-19		UK	Sainsbury's Supermarkets Ltd	London EC1N 2HT	7806050 0024 4480	5.17	S1695	7 263 20			Wholegrain brown rice (99%), sea salt, Emulsifier: Sunflower Lecithin		1638	123	387	29	3.2	<0.5	0.7	<0.1	79.1	5.9	0.5	<0.5	4	<0.5	8.3	0.6			0.33	0.02
EDBR191	EDBR191	0.0459262	0.1207	0.166626	0.000654386	Sainsbury's	Lightly Salted Wholegrain Rice Cakes	Sainsbury's, Rushmere Shopping Centre, Craigavon	2017-10-20	Wholegrain brown rice ake with added salt.		135g			01:36:00	2018-02-19		UK	Sainsbury's Supermarkets Ltd	London EC1N 2HT	7806050 0024 4480	5.17	S1695	7 263 20			Wholegrain brown rice (99%), sea salt, Emulsifier: Sunflower Lecithin		1638	123	387	29	3.2	<0.5	0.7	<0.1	79.1	5.9	0.5	<0.5	4	<0.5	8.3	0.6			0.33	0.02
EDBR192	EDBR192	0.0767962	0.138086	0.214882	0.000654386	Sainsbury's be good to yourself	Rice cakes no added salt, less than 3% fat	Sainsbury's, Sprucefield	2017-10-06	Wholegrain brown and white rice cake		135g			16:01:00	2018-04-30		UK	Sainsbury's Supermarkets Ltd	London EC1N 2HT	6360113 0125 5027	10.16	S1695	7 275 20			Wholegrain brown rice 70%, White rice, Emulsifier: Sunflower Lecithin.		1643	123	388	29	2.4	<0.5	0.6	<0.1	81.5	6.1	<0.5	<0.5	3.9	<0.5	8.1	0.6			<0.01	<0.01
EDBR193	EDBR193	0.046555	0.144756	0.193039	0.000463647	Sainsbury's be good to yourself	Rice cakes no added salt, less than 3% fat	Sainsbury's, West Belfast	2017-10-11	Wholegrain brown and white rice cake		135g			18:05:00	2018-04-29		UK	Sainsbury's Supermarkets Ltd	London EC1N 2HT	6360113 0125 5027	18:05:00	S1695	7 274 20			Wholegrain brown rice 70%, White rice, Emulsifier: Sunflower Lecithin.		1643	123	388	29	2.4	<0.5	0.6	<0.1	81.5	6.1	<0.5	<0.5	3.9	<0.5	8.1	0.6			<0.01	<0.01
EDBR194	EDBR194	0.0534334	0.1246	0.178033	0.000540267	Sainsbury's be good to yourself	Rice cakes no added salt, less than 3% fat	Sainsbury's, Rushmere Shopping Centre, Craigavon	2017-10-20	Wholegrain brown and white rice cake		135g			12:27:00	2018-05-01		UK	Sainsbury's Supermarkets Ltd	London EC1N 2HT	6360113 0125 5027	10.16	S1695	7 276 20			Wholegrain brown rice 70%, White rice, Emulsifier: Sunflower Lecithin.		1643	123	388	29	2.4	<0.5	0.6	<0.1	81.5	6.1	<0.5	<0.5	3.9	<0.5	8.1	0.6			<0.01	<0.01
EDBR195	EDBR195	0.017496	0.0177418	0.0352377	0.000463647	Holland & Barrett	Salt 'n' pepper crackers	Holland & Barrett, Forestside	2017-10-06	Sea salt & black pepper rice crackers.		75g			09:28:00	2017-11-01		Thailand	Holland & Barrett International Ltd	Burton-Upon-Trent, DE14 2WP	5 017174 821183	82118/03	17118	4	109340		Rice 45%, Palm Oil, Sugar, Tapioca Starch, Soya sauce (water, soya, wheat, salt), salt, black pepper flakes, black pepper powder, flavour: black pepper extract, colour: caramel, Maltodextrin.	Soya and Wheat. May also contain nuts, peanuts and sesame seeds.	2274	1705	545	407	33	25	17	12	58	44	15	11	0.6	0.4	3.7	3			1.9	1
EDBR196	EDBR196	0.0283459	0.0179108	0.0462566	0.000463647	Holland & Barrett	Salt 'n' pepper crackers	Holland & Barett, Castlecourt Shopping Centre	2017-10-20	Sea salt & black pepper rice crackers.		75g			15:12:00	2018-03-01		Thailand	Holland & Barrett International Ltd	Burton-Upon-Trent, DE14 2WP	5 017174 821183	82118/03	172017	4	111497		Rice 45%, Palm Oil, Sugar, Tapioca Starch, Soya sauce (water, soya, wheat, salt), salt, black pepper flakes, black pepper powder, flavour: black pepper extract, colour: caramel, Maltodextrin.	Soya and Wheat. May also contain nuts, peanuts and sesame seeds.	2274	1705	545	407	33	25	17	12	58	44	15	11	0.6	0.4	3.7	3			1.9	1
EDBR197	EDBR197	0.0205787	0.0234344	0.0440131	0.000463647	Holland & Barrett	Salt 'n' pepper crackers	Holland & Barrett, Erneside Shopping Centre, Enniskillen	2017-10-22	Sea salt & black pepper rice crackers.		75g			22:57:00	2017-11-01		Thailand	Holland & Barrett International Ltd	Burton-Upon-Trent, DE14 2WP	5 017174 821183	82118/03	17136	5	110052		Rice 45%, Palm Oil, Sugar, Tapioca Starch, Soya sauce (water, soya, wheat, salt), salt, black pepper flakes, black pepper powder, flavour: black pepper extract, colour: caramel, Maltodextrin.	Soya and Wheat. May also contain nuts, peanuts and sesame seeds.	2274	1705	545	407	33	25	17	12	58	44	15	11	0.6	0.4	3.7	3			1.9	1
EDBR198	EDBR198	0.0217913	<LOD	0.0217913	0.000540267	Holland & Barrett	Soy infused rice crackers	Holland & Barrett, Forestside	2017-10-06	Soy infused rice crackers made with multi grain.		75g			05:50:00	2018-03-01		Thailand	Holland & Barrett International Ltd	Burton-Upon-Trent, DE14 2WP	5 017174 126301	12630/02	17221	4	111806		Rice 46%, Whole Wheat Meal 12%, Oats 8%, Bran 7%, (wheat, rice), Wheat flour 7%, soy sauce 7%, (water, soy wheat, salt), Inulin (chicory), black sesame seeds, potato starch, sugar, salt.	Wheat, soy, oats, sesame seeds. May also contain nuts, peanuts.	1622	1217	384	288	3.5	2.6	0.8	0.6	73	55	9.3	6.9	8.7	6.5	11	8.3			2.1	1.6
EDBR199	EDBR199	0.0196829	0.0282436	0.0479265	0.000540267	Holland & Barrett	Soy infused rice crackers	Holland & Barett, Castlecourt Shopping Centre	2017-10-20	Soy infused rice crackers made with multi grain.		75g			20:41:00	2018-01-01		Thailand	Holland & Barrett International Ltd	Burton-Upon-Trent, DE14 2WP	5 017174 126301	17143	110050	5			Rice 46%, Whole Wheat Meal 12%, Oats 8%, Bran 7%, (wheat, rice), Wheat flour 7%, soy sauce 7%, (water, soy wheat, salt), Inulin (chicory), black sesame seeds, potato starch, sugar, salt.	Wheat, soy, oats, sesame seeds. May also contain nuts, peanuts.	1622	1217	384	288	3.5	2.6	0.8	0.6	73	55	9.3	6.9	8.7	6.5	11	8.3			2.1	1.6
EDBR200	EDBR200	0.0164476	0.0304198	0.0468674	0.000540267	Holland & Barrett	Soy infused rice crackers	Holland & Barrett, Erneside Shopping Centre, Enniskillen	2017-10-22	Soy infused rice crackers made with multi grain.		75g			20:35:00	2017-10-01		Thailand	Holland & Barrett International Ltd	Burton-Upon-Trent, DE14 2WP	5 017174 126301	17097	108204	5			Rice 46%, Whole Wheat Meal 12%, Oats 8%, Bran 7%, (wheat, rice), Wheat flour 7%, soy sauce 7%, (water, soy wheat, salt), Inulin (chicory), black sesame seeds, potato starch, sugar, salt.	Wheat, soy, oats, sesame seeds. May also contain nuts, peanuts.	1622	1217	384	288	3.5	2.6	0.8	0.6	73	55	9.3	6.9	8.7	6.5	11	8.3			2.1	1.6
EDBR201	EDBR201	0.0243859	0.0808568	0.105243	0.000654386	Clearspring	Japanese Rice Cakes Black Sesame	Holland & Barrett, Forestside	2017-10-06	Japanese Rice Cakes Black Sesame.		150g				2018-07-05		Japan	Clearspring Ltd	London W3 7QE, UK	5 021554 001706	CS285-6-04-15	V				Rice 63%, Rice flour; water, brown rice syrup (brown rice, malted barley, water), rice bran, tamari (whole soya beans, water, sea salt, mirin {sweet rice, water, cultured rice}), black sesame seeds 2%, white sesame seeds, sea salt, umeboshi paste (Japanese ume plums, sea salt, perilla leaves).	Barley, Soya, Sesame.	1560		368		1.2		0.2		82		5.6				6.7				1.3
EDBR202	EDBR202	0.0211875	0.0767783	0.0979658	0.000654386	Clearspring	Japanese Rice Cakes Black Sesame	Sainsbury's, Forestside	2017-10-06	Japanese Rice Cakes Black Sesame.		150g				2018-09-14		Japan	Clearspring Ltd	London W3 7QE, UK	5 021554 001706	CS285-6-04-15	E				Rice 63%, Rice flour; water, brown rice syrup (brown rice, malted barley, water), rice bran, tamari (whole soya beans, water, sea salt, mirin {sweet rice, water, cultured rice}), black sesame seeds 2%, white sesame seeds, sea salt, umeboshi paste (Japanese ume plums, sea salt, perilla leaves).	Barley, Soya, Sesame.	1560		368		1.2		0.2		82		5.6				6.7				1.3
EDBR203	EDBR203	0.025737	0.0780233	0.10376	0.000654386	Clearspring	Japanese Rice Cakes Black Sesame	Sainsbury's, West Belfast	2017-10-11	Japanese Rice Cakes Black Sesame.		150g				2018-07-05		Japan	Clearspring Ltd	London W3 7QE, UK	5 021554 001706	CS285-6-04-15	N				Rice 63%, Rice flour; water, brown rice syrup (brown rice, malted barley, water), rice bran, tamari (whole soya beans, water, sea salt, mirin {sweet rice, water, cultured rice}), black sesame seeds 2%, white sesame seeds, sea salt, umeboshi paste (Japanese ume plums, sea salt, perilla leaves).	Barley, Soya, Sesame.	1560		368		1.2		0.2		82		5.6				6.7				1.3
EDBR204	EDBR204	0.0292867	0.0936458	0.122933	0.000463647	Clearspring	Japanese Rice Cakes Teriyaki	Holland & Barrett, Forestside	2017-10-06	Japanese Rice Cakes Teriyaki		150g				2018-07-05		Japan	Clearspring Ltd	London W3 7QE, UK	5 021554 001713	CS289-06-15	A				Rice 63%, Rice flour; water, brown rice syrup (brown rice, malted barley, water), rice bran, sesame seeds, tamari (soya beans, water, sea salt, mirin {sweet rice, water, cultured rice}), sea salt, chilli powder, umeboshi paste (japanese usme plums, sea salt, perilla leaves).	Barley, Soya, Sesame.	1581		378		1.5		0.2		84		3.7				6.6				0.84
EDBR205	EDBR205	0.0294335	0.0793658	0.108799	0.000463647	Clearspring	Japanese Rice Cakes Teriyaki	Framar Health, Lisburn Road	2017-10-20	Japanese Rice Cakes Teriyaki		150g				2018-09-14		Japan	Clearspring Ltd	London W3 7QE, UK	5 021554 001713	CS289-06-15	M				Rice 63%, Rice flour; water, brown rice syrup (brown rice, malted barley, water), rice bran, sesame seeds, tamari (soya beans, water, sea salt, mirin {sweet rice, water, cultured rice}), sea salt, chilli powder, umeboshi paste (japanese usme plums, sea salt, perilla leaves).	Barley, Soya, Sesame.	1581		378		1.5		0.2		84		3.7				6.6				0.84
EDBR206	EDBR206	0.022137	0.069471	0.091608	0.000463647	Clearspring	Japanese Rice Cakes Teriyaki	Holland & Barrett, Erneside Shopping Centre, Enniskillen	2017-10-22	Japanese Rice Cakes Teriyaki		150g				2017-12-21		Japan	Clearspring Ltd	London W3 7QE, UK	5 021554 001713	CS289-06-15	G				Rice 63%, Rice flour; water, brown rice syrup (brown rice, malted barley, water), rice bran, sesame seeds, tamari (soya beans, water, sea salt, mirin {sweet rice, water, cultured rice}), sea salt, chilli powder, umeboshi paste (japanese usme plums, sea salt, perilla leaves).	Barley, Soya, Sesame.	1581		378		1.5		0.2		84		3.7				6.6				0.84
EDBR207	EDBR207	0.0357866	0.117725	0.154285	0.000463647	ASDA Free From	Free From 13 Slightly Salted Rice Cakes	ASDA Westwood Centre, Belfast	2017-10-11	Gluten, wheat and milk free rice cakes with sea salt		100g	1 rice cake			2018-07-02		Czech Republic	ASDA Stores Ltd	Leeds LS11 5AD	5 052449 528329	18D					Rice, Sea Salt	Not suitable for soya allergy sufferers	1622	140	383	33	2.6	<0.5	0.9	<0.1	79	6.1	<0.5	<0.5	2	<0.5	9.8	0.8			0.2	0.02
EDBR208	EDBR208	0.0363336	0.137096	0.17343	0.000654386	ASDA Free From	Free From 13 Slightly Salted Rice Cakes	Asda, Enniskillen	2017-10-21	Gluten, wheat and milk free rice cakes with sea salt		100g	1 rice cake			2018-07-03		Czech Republic	ASDA Stores Ltd	Leeds LS11 5AD	5 052449 528329	18B					Rice, Sea Salt	Not suitable for soya allergy sufferers	1622	140	383	33	2.6	<0.5	0.9	<0.1	79	6.1	<0.5	<0.5	2	<0.5	9.8	0.8			0.2	0.02
EDBR209	EDBR209	0.031326	0.104187	0.135513	0.000540267	ASDA Free From	Free From 13 Slightly Salted Rice Cakes	Asda, Shore Road, Belfast	2017-10-24	Gluten, wheat and milk free rice cakes with sea salt		100g	1 rice cake			2018-07-03		Czech Republic	ASDA Stores Ltd	Leeds LS11 5AD	5 052449 528329	18B					Rice, Sea Salt	Not suitable for soya allergy sufferers	1622	140	383	33	2.6	<0.5	0.9	<0.1	79	6.1	<0.5	<0.5	2	<0.5	9.8	0.8			0.2	0.02
EDBR210	EDBR210	0.0204364	0.0359825	0.0575003	0.000463647	Snack A Jacks	Caramel Flavour Rice and Corn Cakes	Dunnes Stores, Cornamarket, Belfast	2017-10-20	Caramel Flavour Rice and Corn Cakes		159g			23:41:00	2018-04-28			Snack A Jacks	Leicester	5 000108 884231	GBS 4F2 271	7814				Wholegrain Rice 35%, Maize (with germ removed), Sugar, Caramel Flavlour (flavourings, colour- sulphite ammonia caramel), Sunflower oil, Colour (annatto), Emulsifier (soya lecithin), salt.	Contains soya. Made in a factory that also handles milk, wheat, gluten, barley, celery, mustard.	1661	216	392	51	2.1	0.3	0.4	0.1	87	11.3	28	3.6	1.4	0.2	5.5	0.7			0.5	0.07
EDBR211	EDBR211	0.0141118	0.0262529	0.0403647	0.000540267	Snack A Jacks	Caramel Flavour Rice and Corn Cakes	Tesco, Lisburn Road, Belfast	2017-10-20	Caramel Flavour Rice and Corn Cakes		159g			04:56:00	2018-04-28			Snack A Jacks	Leicester	5 000108 884231	GBS 4F2 271	7814				Wholegrain Rice 35%, Maize (with germ removed), Sugar, Caramel Flavlour (flavourings, colour- sulphite ammonia caramel), Sunflower oil, Colour (annatto), Emulsifier (soya lecithin), salt.	Contains soya. Made in a factory that also handles milk, wheat, gluten, barley, celery, mustard.	1661	216	392	51	2.1	0.3	0.4	0.1	87	11.3	28	3.6	1.4	0.2	5.5	0.7			0.5	0.07
EDBR212	EDBR212	0.0286796	0.0362758	0.0662316	0.000463647	Snack A Jacks	Caramel Flavour Rice and Corn Cakes	Sainsbury's, Rushmere Shopping Centre, Craigavon	2017-10-20	Caramel Flavour Rice and Corn Cakes		159g			10:47:00	2018-04-28			Snack A Jacks	Leicester	5 000108 884231	GBS 4F1 270	5270				Wholegrain Rice 35%, Maize (with germ removed), Sugar, Caramel Flavlour (flavourings, colour- sulphite ammonia caramel), Sunflower oil, Colour (annatto), Emulsifier (soya lecithin), salt.	Contains soya. Made in a factory that also handles milk, wheat, gluten, barley, celery, mustard.	1661	216	392	51	2.1	0.3	0.4	0.1	87	11.3	28	3.6	1.4	0.2	5.5	0.7			0.5	0.07
EDBR213	EDBR213	0.0334723	0.142564	0.176037	0.000463647	Dunnes Stores	Unsalted Rice Cakes	Dunnes Stores, Cornamarket, Belfast	2017-10-20	Unsalted Rice Cakes		130g				2018-05-25		Belgium	Dunnes Stores	28 Hill Street, Newry, Co. Down BT34 1AR	5 099874 099376	17 144 0921 R3					Brown Rice 100%	May contain milk and sesame seeds.	1665	128	393	30	3	0.2	0.9	<0.1	78	6	0.5	<0.1	3	0.2	8	0.6			trace	trace
EDBR214	EDBR214	0.0400181	0.156433	0.197368	0.000463647	Dunnes Stores	Unsalted Rice Cakes	Dunnes Stores, Enniskillen	2017-10-21	Unsalted Rice Cakes		130g				2018-05-25		Belgium	Dunnes Stores	28 Hill Street, Newry, Co. Down BT34 1AR	5 099874 099376	17 144 0843 R3					Brown Rice 100%	May contain milk and sesame seeds.	1665	128	393	30	3	0.2	0.9	<0.1	78	6	0.5	<0.1	3	0.2	8	0.6			trace	trace
EDBR215	EDBR215	0.0431206	0.183726	0.227732	0.000463647	Dunnes Stores	Unsalted Rice Cakes	Dunnes Stores, Annadale	2017-10-23	Unsalted Rice Cakes		130g				2018-05-25		Belgium	Dunnes Stores	28 Hill Street, Newry, Co. Down BT34 1AR	5 099874 099376	17 144 1050 R3					Brown Rice 100%	May contain milk and sesame seeds.	1665	128	393	30	3	0.2	0.9	<0.1	78	6	0.5	<0.1	3	0.2	8	0.6			trace	trace
EDBR216	EDBR216	0.0168369	0.0743101	0.091147	0.000463647	Bunalun Organic	Rice Cakes Unsalted	Dunnes Stores, Cornamarket, Belfast	2017-10-20	Rice Cakes Unsalted		100g			08:15:00	2018-05-01			National Organic Products Ltd	Park Road, Killarney, Co. Kerry, Ireland	5 391500 910674	C13NL060					Organic Rice 98.96%, Organic sesame Seeds	Sesame seeds. May contain traces of milk and soya.	1639		387		3.7		0.7		78.2		0.7		3.4		8.5				0.01
EDBR217	EDBR217	0.0324032	0.075033	0.108055	0.000463647	Bunalun Organic	Rice Cakes Unsalted	Dunnes Stores, Enniskillen	2017-10-21	Rice Cakes Unsalted		100g			17:05:00	2018-07-24			National Organic Products Ltd	Park Road, Killarney, Co. Kerry, Ireland	5 391500 910674	B 15 NL 144					Organic Rice 98.96%, Organic sesame Seeds	Sesame seeds. May contain traces of milk and soya.	1639		387		3.7		0.7		78.2		0.7		3.4		8.5				0.01
EDBR218	EDBR218	0.0409379	0.0724026	0.11334	0.000540267	Bunalun Organic	Rice Cakes Unsalted	Dunnes Stores, Annadale	2017-10-23	Rice Cakes Unsalted					18:08:00	2018-07-24			National Organic Products Ltd	Park Road, Killarney, Co. Kerry, Ireland	5 391500 910674	B 15 NL 144					Organic Rice 98.96%, Organic sesame Seeds	Sesame seeds. May contain traces of milk and soya.	1639		387		3.7		0.7		78.2		0.7		3.4		8.5				0.01
EDBR219	EDBR219	0.0486466	0.167055	0.217783	0.000463647	Kelkin	Rice Cakes thin	Dunnes Stores, Cornamarket, Belfast	2017-10-20	Rice Cakes thin		130g						EU	Kelkin Ltd	Unit Crosslands Park, Ballymount Cross, Dublin 12	5 011032 581202						Wholegrain Brown Rice 98.96%, Sesame Seeds	Sesame seeds. May contain traces of milk and soya.	1639	107	387	25	3.7	0.2	0.7	<0.1	78	5.1	0.7	<0.1	3.4	0.2	8.5	0.6			0.01	<0.01
EDBR220	EDBR220	0.0461228	0.155052	0.201174	0.000540267	Kelkin	Rice Cakes thin	Dunnes Stores, Enniskillen	2017-10-21	Rice Cakes thin		130g			08:33:00	2018-04-07		EU	Kelkin Ltd	Unit Crosslands Park, Ballymount Cross, Dublin 12	5 011032 581202	A13NL097					Wholegrain Brown Rice 98.96%, Sesame Seeds	Sesame seeds. May contain traces of milk and soya.	1639	107	387	25	3.7	0.2	0.7	<0.1	78	5.1	0.7	<0.1	3.4	0.2	8.5	0.6			0.01	<0.01
EDBR221	EDBR221	0.0410564	0.139389	0.181581	0.000463647	Kelkin	Rice Cakes thin	Dunnes Stores, Annadale	2017-10-23	Rice Cakes thin		130g				N/A			Kelkin Ltd	Unit Crosslands Park, Ballymount Cross, Dublin 12	5 011032 581202	N/A					Wholegrain Brown Rice 98.96%, Sesame Seeds	Sesame seeds. May contain traces of milk and soya.	1639	107	387	25	3.7	0.2	0.7	<0.1	78	5.1	0.7	<0.1	3.4	0.2	8.5	0.6			0.01	<0.01
EDBR222	EDBR222	0.0449212	0.237968	0.282889	0.000540267	Tesco	Lightly Salted Rice Cakes	Tesco, Lisburn Road	2017-10-20	Lightly Salted Rice Cakes		130g				2018-09-16		Poland	Tesco Stores Ltd	Cheshunt EN8 9SL	5 054268 676069	UJT12C					Brown Rice, Sea Salt	May contain nuts and sesame seeds	1616	116	382	27	3.1	0.2	0.7	<0.1	79.2	5.7	1.2	<0.1	3.9	0.3	7.3	0.5			0.3	0.1
EDBR223	EDBR223	0.0417701	0.247856	0.289626	0.000654386	Tesco	Lightly Salted Rice Cakes	Tesco, Enniskillen	2017-10-21	Lightly Salted Rice Cakes		130g				2018-09-16		Poland	Tesco Stores Ltd	Cheshunt EN8 9SL	5 054268 676069	UJT12A					Brown Rice, Sea Salt	May contain nuts and sesame seeds	1616	116	382	27	3.1	0.2	0.7	<0.1	79.2	5.7	1.2	<0.1	3.9	0.3	7.3	0.5			0.3	0.1
EDBR224	EDBR224	0.0647914	0.329526	0.396423	0.000463647	Tesco	Lightly Salted Rice Cakes	Tesco, Knocknagoney	2017-10-24	Lightly Salted Rice Cakes		130g				2018-09-04		Poland	Tesco Stores Ltd	Cheshunt EN8 9SL	5 054268 676069	EJT12B					Brown Rice, Sea Salt	May contain nuts and sesame seeds	1616	116	382	27	3.1	0.2	0.7	<0.1	79.2	5.7	1.2	<0.1	3.9	0.3	7.3	0.5			0.3	0.1
EDBR225	EDBR225	0.0305816	0.114083	0.144665	0.000540267	Tesco	Free from gluten, wheat & egg Wholegrain Rice Cakes	Tesco, Lisburn Road	2017-10-20	Free from gluten, wheat & egg Wholegrain Rice Cakes		130g				2018-08-04		Belgium	Tesco Stores Ltd	Welwyn Garden City AL7 1GA, UK	5 054268 651714	17216 0455 c3					Wholegrain Brown Rice	May contain sesame seeds, milk and soya.	1665	128	393	30	3.2	0.2	0.9	<0.1	81.7	6.3	0.5	<0.1	3.1	0.2	7.8	0.6			<0.01	<0.01
EDBR226	EDBR226	0.0293335	0.12588	0.155213	0.000540267	Tesco	Free from gluten, wheat & egg Wholegrain Rice Cakes	Tesco, Enniskillen	2017-10-21	Free from gluten, wheat & egg Wholegrain Rice Cakes		130g				2018-08-04		Belgium	Tesco Stores Ltd	Welwyn Garden City AL7 1GA, UK	5 054268 651714	17 2160453 C3					Wholegrain Brown Rice	May contain sesame seeds, milk and soya.	1665	128	393	30	3.2	0.2	0.9	<0.1	81.7	6.3	0.5	<0.1	3.1	0.2	7.8	0.6			<0.01	<0.01
EDBR227	EDBR227	0.0215665	0.0454866	0.0670531	0.000463647	Sainsbury's	On the go, Salt & Vinegar Flavour Mini Rice & Corn Snacks	Sainsbury's, Forestside	2017-10-06	Salt & Vinegar flavour mini rice and corn snacks		22g	22g		13:00:00	2018-06-19		UK	Sainsbury's Supermarkets Ltd	London EC1N 2HT	254489	726520	7822731	S1695	11.16		Rice flour 49%, corn 30%, Potato Starch, High Oleic Sunflower Oil, Salt, Preservative: Sodium Diacetate; Yeast Extract, Acidity Regulators: Citric Acid, Malic Acid, Maltodextrin, Sugar, Emulsifier: Sunflower Lecithin; Flavouring.	Not suitable for customers with an allergy to soya due to manufacturing methods.	1695	373	401	88	6.9	1.5	0.8	0.2	77.2	17	<0.5	<0.5	1.5	<0.5	6.9	1.5			2.5	0.55
EDBR228	EDBR228	0.0294215	0.0488076	0.078229	0.000654386	Sainsbury's	On the go, Caramel Flavour Mini Rice & Corn Snacks	Sainsbury's, Forestside	2017-10-06	Caramel flavour mini rice & corn snacks		25g	25g		12:06:00	2017-11-09		UK	Sainsbury's Supermarkets Ltd	London EC1N 2HT	0025 4496	7822748	S1695	11.16	7161 20		Rice flour 39%, sugar, corn 24%, Potato starch, Glucose syrup, Flavouring, Salt, Colous: Plain caramel, Beta-Carotene; Acidity Regulator: Citric Acid: EmulsifierL Sunflower Lecithin; Antioxidant: Ascorbic Acid; Preservative: Potassium Sorbate.	Not suitable for customers with an allergy to soya due to manufacturing methods.	1610	402	379	95	0.8	<0.5	0.2	<0.1	87	21.8	26.8	6.7	2.5	0.6	4.7	1.2			0.84	0.21
EDBR229	EDBR229	0.0342011	0.11693	0.151697	0.000463647	Clearspring	Organic Rice Cakes No Added Salt	Eatwell Foods, Lisbrun Road	2017-10-11	Organic Rice Cakes No Added Salt		130g		2017-07-12	15:56:00	2018-07-13		Belgium	Clearspring Ltd	London W3 7QE, UK	5 021554 000242	GR111-08-16	13	R17 193B			100% Organic Brown Rice	May contain traces of sesame seeds.	1650		389		3		0.6		81		0.9		3.4		7.9				0.01
[truncated: 34 more columns]
